# Supplementary material for: N-Benzyl-2-(2-chloro-4-methyl­phen­oxy)acetamide
Source: Acta Crystallogr Sect E Struct Rep Online. 2008 Jul 26;64(Pt 8):o1609. doi: 10.1107/S1600536808022526 (PMC2962221; doi:10.1107/S1600536808022526)
Supplement: Supplementary file 2 [file e-64-o1609-Isup2.hkl]

# 
# h,k,l, Fc-squared, Fo-squared, sigma(Fo-squared) and status flag 
# 
data_I
_shelx_title ' 3 in Pbca' 
_shelx_refln_list_code          4 
_shelx_F_calc_maximum      309.65 
_exptl_crystal_F_000      1216.00 
_reflns_d_resolution_high  0.7701 
 
loop_ 
 _symmetry_equiv_pos_as_xyz 
 'x, y, z' 
 '-x+1/2, -y, z+1/2' 
 '-x, y+1/2, -z+1/2' 
 'x+1/2, -y+1/2, -z' 
 '-x, -y, -z' 
 'x-1/2, y, -z-1/2' 
 'x, -y-1/2, z-1/2' 
 '-x-1/2, y-1/2, z' 
 
_cell_length_a    11.9900 
_cell_length_b     9.2986 
_cell_length_c    25.8683 
_cell_angle_alpha  90.000 
_cell_angle_beta   90.000 
_cell_angle_gamma  90.000 
 
_shelx_F_squared_multiplier     1.000 
 
loop_ 
 _refln_index_h 
 _refln_index_k 
 _refln_index_l 
 _refln_F_squared_calc 
 _refln_F_squared_meas 
 _refln_F_squared_sigma 
 _refln_observed_status 
   2   0   0    44204.99    42762.94   1083.04 o 
   4   0   0     8778.60     8780.17    136.77 o 
   6   0   0       78.63      187.41     24.82 o 
   8   0   0       36.84       44.56      8.86 o 
  10   0   0      467.68      461.72     29.73 o 
  12   0   0      207.13      226.56     26.47 o 
  14   0   0      320.16      447.69     55.86 o 
   2   1   0    17073.19    17434.46    349.15 o 
   4   1   0      129.84      148.71      6.65 o 
   6   1   0    11991.87    12128.04    195.09 o 
   8   1   0      656.19      599.89     22.74 o 
  10   1   0     1528.24     1456.18     52.88 o 
  12   1   0      105.77      155.86     23.33 o 
  14   1   0        3.22       24.30     19.71 o 
   0   2   0     9775.55    11483.10    297.65 o 
   2   2   0     7446.70     7321.68    104.51 o 
   4   2   0      239.17      225.63      9.31 o 
   6   2   0     1665.38     1691.64     32.86 o 
   8   2   0        2.22        3.52      5.09 o 
  10   2   0      398.64      387.36     28.31 o 
  12   2   0      568.44      552.81     81.61 o 
  14   2   0       64.26       98.85     25.13 o 
   2   3   0      184.86      189.79     10.73 o 
   4   3   0     1371.58     1552.74     28.88 o 
   6   3   0     2351.02     2225.34     40.73 o 
   8   3   0       65.13       60.66     10.66 o 
  10   3   0        0.98       17.93      9.69 o 
  12   3   0       25.17       56.97     18.24 o 
  14   3   0        3.88        2.33     26.76 o 
   0   4   0      300.25      216.33     13.32 o 
   2   4   0      477.37      427.44     29.37 o 
   4   4   0      629.44      649.92     30.85 o 
   6   4   0      221.95      254.72     20.32 o 
   8   4   0      150.15      167.30     15.31 o 
  10   4   0      184.05      223.01     19.84 o 
  12   4   0      308.03      243.11     46.33 o 
  14   4   0       71.27       59.10     37.51 o 
   2   5   0      272.87      281.38     13.10 o 
   4   5   0     4424.33     4518.81     84.62 o 
   6   5   0     1083.61     1141.36     34.52 o 
   8   5   0       57.70       66.19     22.65 o 
  10   5   0     1091.02     1157.10     63.82 o 
  12   5   0       15.32      -14.92     14.92 o 
   0   6   0      681.10      829.30     31.50 o 
   2   6   0      128.33      158.52     11.69 o 
   4   6   0     1022.14      995.44     31.32 o 
   6   6   0     1255.93     1268.22     38.38 o 
   8   6   0       18.61       32.96     14.59 o 
  10   6   0      357.69      367.07     34.37 o 
  12   6   0        2.74        1.63     18.79 o 
   2   7   0        0.12        0.73      5.99 o 
   4   7   0      688.00      614.75     25.76 o 
   6   7   0      963.44      989.05     45.37 o 
   8   7   0      330.11      342.96     31.57 o 
  10   7   0       45.70       65.82     26.97 o 
  12   7   0      133.52      174.47     41.77 o 
   0   8   0       29.48       39.44     18.65 o 
   2   8   0      979.83      918.02     56.34 o 
   4   8   0      606.59      560.80     34.86 o 
   6   8   0        2.28        5.13     13.96 o 
   8   8   0       32.02       39.68     17.76 o 
  10   8   0       58.60       66.39     22.02 o 
   2   9   0        0.18       -4.92     12.32 o 
   4   9   0      291.99      314.78     29.37 o 
   6   9   0       10.62       41.65     18.52 o 
   8   9   0        2.09       -0.54     15.73 o 
  10   9   0       60.92       66.00     32.85 o 
   0  10   0        6.12       -1.01     20.68 o 
   2  10   0        7.19       -5.50     14.62 o 
   4  10   0        0.30       -0.84     15.06 o 
   6  10   0       50.49       32.59     19.04 o 
   8  10   0       50.13       36.07     19.02 o 
   2  11   0      377.93      410.72     36.49 o 
   4  11   0      143.03      179.43     29.20 o 
   6  11   0       49.06       35.02     19.40 o 
   0  12   0      100.04      163.93     41.77 o 
   1   1   1      298.69      250.85      7.27 o 
   2   1   1     8997.26     8986.95     96.43 o 
   3   1   1     5646.68     5175.00     72.33 o 
   4   1   1       62.06       64.95      4.12 o 
   5   1   1     1333.18     1302.36     18.51 o 
   6   1   1      332.39      337.33      8.89 o 
   7   1   1       55.36       83.18     11.23 o 
   8   1   1      111.30      113.22     10.20 o 
   9   1   1       53.31       40.92      5.41 o 
  10   1   1      136.77      162.45     10.84 o 
  11   1   1       33.55       26.27      7.10 o 
  12   1   1       92.37       86.45     13.88 o 
  13   1   1       25.21       19.76     10.67 o 
  14   1   1        7.02        8.12     12.64 o 
  15   1   1       87.29       73.66     79.08 o 
   0   2   1      803.03      736.75     34.06 o 
   1   2   1     6741.02     6992.63     76.35 o 
   2   2   1        6.54        7.27      3.24 o 
   3   2   1     4707.97     4791.25     48.03 o 
   4   2   1      194.59      184.41      5.94 o 
   5   2   1     6196.74     6148.60     59.25 o 
   6   2   1      488.02      508.57     10.77 o 
   7   2   1      790.74      729.27     13.63 o 
   8   2   1        1.62       -2.60      3.57 o 
   9   2   1     1293.77     1309.55     23.17 o 
  10   2   1        1.30       13.74      5.99 o 
  11   2   1       35.48        7.00      8.24 o 
  12   2   1       63.48       86.01     13.77 o 
  13   2   1      202.66      182.48     20.57 o 
  14   2   1        1.70       -1.75     12.35 o 
  15   2   1        0.06        5.14     17.34 o 
   1   3   1     6233.47     6572.86     80.74 o 
   2   3   1        0.13       -2.96      2.96 o 
   3   3   1     4175.59     4291.18     44.65 o 
   4   3   1        0.80        2.92      3.33 o 
   5   3   1     1007.18      958.69     15.42 o 
   6   3   1      665.84      648.28     13.18 o 
   7   3   1      309.46      303.23      9.77 o 
   8   3   1      245.19      258.10     10.85 o 
   9   3   1      891.81      864.37     21.92 o 
  10   3   1       24.47       18.24     11.49 o 
  11   3   1       50.43       13.75      7.90 o 
  12   3   1      160.82      157.52     17.49 o 
  13   3   1       93.31       80.35     18.31 o 
  14   3   1       36.50       17.03     21.10 o 
   0   4   1        8.26        6.70      3.87 o 
   1   4   1      193.93      213.50     10.29 o 
   2   4   1      337.64      323.62      8.41 o 
   3   4   1      415.08      434.89      9.30 o 
   4   4   1        0.31       -2.01      2.56 o 
   5   4   1      108.87      102.58      5.67 o 
   6   4   1      199.60      215.81      9.25 o 
   7   4   1      647.19      590.35     16.81 o 
   8   4   1       58.82       67.78      8.28 o 
   9   4   1     1704.68     1786.26     34.45 o 
  10   4   1       93.41      119.96     11.57 o 
  11   4   1       83.87       99.42     16.48 o 
  12   4   1      114.02      112.90     16.56 o 
  13   4   1       85.00      106.74     24.95 o 
  14   4   1       31.60       -2.74     35.99 o 
   1   5   1     2963.99     2917.86     39.58 o 
   2   5   1       64.02       59.70      6.33 o 
   3   5   1      458.51      388.88      9.70 o 
   4   5   1      286.52      313.78     15.09 o 
   5   5   1        1.77        2.42      4.41 o 
   6   5   1      175.56      180.07     11.04 o 
   7   5   1      338.43      342.45     14.30 o 
   8   5   1       26.47       31.74      7.41 o 
   9   5   1        1.73        5.63      7.76 o 
  10   5   1       14.31       25.61      9.97 o 
  11   5   1       19.72       20.15     12.14 o 
  12   5   1       12.41       31.65     13.53 o 
  13   5   1       39.37       14.65     20.11 o 
   0   6   1      686.71      719.31     20.49 o 
   1   6   1       41.01       44.81      4.91 o 
   2   6   1       88.68       71.79      6.68 o 
   3   6   1      731.90      814.75     19.36 o 
   4   6   1        7.36        3.20      4.89 o 
   5   6   1      202.13      220.73     11.59 o 
   6   6   1       66.73       74.24      9.82 o 
   7   6   1      279.60      307.92     16.78 o 
   8   6   1       17.39       32.68      9.10 o 
   9   6   1        3.01       -9.00      9.00 o 
  10   6   1        4.87       -4.76     12.86 o 
  11   6   1       54.87       80.08     15.47 o 
  12   6   1        1.63        2.57     13.15 o 
  13   6   1        0.03       -8.41     27.17 o 
   1   7   1       22.02       31.46      5.13 o 
   2   7   1       17.76       22.59      5.75 o 
   3   7   1       95.97       99.36      9.21 o 
   4   7   1      491.40      527.71     19.28 o 
   5   7   1      106.13      130.89     11.92 o 
   6   7   1       11.48       18.67      7.99 o 
   7   7   1      200.61      188.70     17.43 o 
   8   7   1        7.45       20.23     10.70 o 
   9   7   1        0.06       24.76     11.66 o 
  10   7   1        0.66        3.56     11.21 o 
  11   7   1       12.82        2.11     19.46 o 
  12   7   1        9.95       30.33     20.59 o 
   0   8   1        1.32       -3.52     10.54 o 
   1   8   1       65.60       63.15      8.35 o 
   2   8   1      339.15      398.21     13.76 o 
   3   8   1       85.24       70.14     13.07 o 
   4   8   1       39.78       31.03      8.83 o 
   5   8   1       32.21       28.16     10.45 o 
   6   8   1      165.63      121.43     15.47 o 
   7   8   1        4.46       17.26     14.28 o 
   8   8   1      205.66      212.42     20.50 o 
   9   8   1       38.19       33.77     13.80 o 
  10   8   1       71.67       75.33     16.36 o 
  11   8   1      181.40      213.09     32.43 o 
   1   9   1      221.74      272.41     19.15 o 
   2   9   1        5.13       -7.44      7.44 o 
   3   9   1        0.26       -3.02      7.80 o 
   4   9   1       45.54       30.12      9.84 o 
   5   9   1      167.19      142.49     16.97 o 
   6   9   1        5.12      -10.39     10.39 o 
   7   9   1        0.02        0.72     10.71 o 
   8   9   1       21.04       20.34     12.77 o 
   9   9   1        0.20        4.42     12.93 o 
  10   9   1        0.29       14.94     22.76 o 
   0  10   1       16.52       25.01     16.63 o 
   1  10   1      141.20      162.09     21.53 o 
   2  10   1      200.79      230.24     17.65 o 
   3  10   1      120.28      136.76     17.35 o 
   4  10   1      152.89      145.93     19.94 o 
   5  10   1       29.41       40.75     13.23 o 
   6  10   1       88.71       57.41     14.27 o 
   7  10   1        1.72       11.11     12.45 o 
   8  10   1        2.35        4.11     12.29 o 
   1  11   1       16.19       29.55     12.59 o 
   2  11   1       20.44        8.22     14.01 o 
   3  11   1       33.67       32.05     22.54 o 
   4  11   1       13.99        6.51     14.52 o 
   5  11   1        9.44        5.68     11.76 o 
   6  11   1       31.45       23.27     13.16 o 
   0  12   1        7.15       11.68     18.71 o 
   1  12   1      116.85      159.02     20.18 o 
   0   0   2    15985.67    15158.42    388.39 o 
   1   0   2       23.25       28.07      3.20 o 
   2   0   2     1267.79     1457.84     62.87 o 
   3   0   2    28950.44    27997.45    361.06 o 
   4   0   2     2223.27     2206.69     34.64 o 
   5   0   2      466.74      378.66     10.73 o 
   6   0   2     6596.32     6602.00     85.36 o 
   7   0   2      600.27      526.80     13.52 o 
   8   0   2       21.39       16.99      5.25 o 
   9   0   2     2428.61     2433.64     43.25 o 
  10   0   2      163.38      172.37     14.48 o 
  11   0   2      130.54      136.74     14.64 o 
  12   0   2      160.87      162.48     16.64 o 
  13   0   2      126.96      131.31     19.61 o 
  14   0   2       22.55       31.43     29.30 o 
  15   0   2        0.01      -16.63     23.82 o 
   1   1   2      151.08      123.26     12.11 o 
   2   1   2      235.74      218.68     10.71 o 
   3   1   2     4728.15     4589.86     49.23 o 
   4   1   2     2596.23     2493.03     34.33 o 
   5   1   2     1506.73     1508.04     18.15 o 
   6   1   2     2072.19     2045.32     23.80 o 
   7   1   2      295.16      245.44      7.75 o 
   8   1   2      285.93      293.59      9.12 o 
   9   1   2        1.54       -1.08      3.82 o 
  10   1   2      323.66      287.19     14.32 o 
  11   1   2      110.04      110.08      9.95 o 
  12   1   2       59.78       86.49     12.14 o 
  13   1   2       57.12       69.09     12.88 o 
  14   1   2        2.49        6.16     11.16 o 
  15   1   2       95.64      115.41     22.52 o 
   0   2   2     8963.08    10314.71    135.52 o 
   1   2   2    20640.17    19796.20    320.05 o 
   2   2   2      920.52     1161.35     19.19 o 
   3   2   2        4.08        4.68      3.47 o 
   4   2   2     1292.24     1226.45     15.93 o 
   5   2   2      258.43      231.24      9.57 o 
   6   2   2      288.24      293.87      8.35 o 
   7   2   2       37.43       45.64      4.67 o 
   8   2   2      360.78      363.85     11.71 o 
   9   2   2      681.72      719.31     16.50 o 
  10   2   2       78.86      105.63      8.67 o 
  11   2   2       25.43       36.82      8.40 o 
  12   2   2       37.98       39.48     11.67 o 
  13   2   2      226.85      243.87     21.03 o 
  14   2   2       54.69       38.49     17.45 o 
  15   2   2        0.20       -0.41     17.17 o 
   1   3   2     1768.62     1798.06     22.51 o 
   2   3   2     1796.75     1750.93     22.17 o 
   3   3   2     1208.24     1153.15     16.49 o 
   4   3   2      150.76      188.51      6.60 o 
   5   3   2       81.28       81.09      5.25 o 
   6   3   2     1813.25     1934.83     26.06 o 
   7   3   2       46.65       32.14      4.66 o 
   8   3   2       53.21       60.64      6.81 o 
   9   3   2      418.31      392.75     15.61 o 
  10   3   2      309.06      382.76     17.71 o 
  11   3   2        2.77       12.63      8.82 o 
  12   3   2        0.15       21.23     13.84 o 
  13   3   2       21.55       10.63     14.58 o 
  14   3   2       23.66       17.76     16.38 o 
   0   4   2      561.00      589.15     17.70 o 
   1   4   2     3720.25     4140.17     46.85 o 
   2   4   2      151.91      125.77      6.16 o 
   3   4   2     1394.44     1580.96     22.03 o 
   4   4   2      669.30      734.84     12.70 o 
   5   4   2      322.42      341.34     14.35 o 
   6   4   2      208.32      233.18     12.62 o 
   7   4   2       70.95       74.30      7.79 o 
   8   4   2      217.83      240.96     16.48 o 
   9   4   2      470.31      529.63     18.40 o 
  10   4   2       39.02       12.03      8.46 o 
  11   4   2      104.04      106.96     12.95 o 
  12   4   2       65.72      124.37     16.78 o 
  13   4   2       20.81       34.86     23.37 o 
  14   4   2        3.01        6.63     22.98 o 
   1   5   2     2134.79     2198.73     27.91 o 
   2   5   2      130.22      126.09      7.42 o 
   3   5   2      518.84      523.13     11.56 o 
   4   5   2     1913.48     1913.63     36.18 o 
   5   5   2      215.03      162.08     10.75 o 
   6   5   2      127.40      142.77      9.75 o 
   7   5   2      273.50      314.07     13.77 o 
   8   5   2        3.30       10.73      7.75 o 
   9   5   2        2.99       17.00      8.48 o 
  10   5   2      168.80      195.35     15.63 o 
  11   5   2        1.40       -0.64      9.19 o 
  12   5   2       26.46       13.69     25.11 o 
  13   5   2       41.58       48.18     18.62 o 
   0   6   2      610.40      585.35     18.07 o 
   1   6   2     1435.05     1689.57     24.39 o 
   2   6   2      231.73      245.23     10.52 o 
   3   6   2      162.32      224.04     10.92 o 
   4   6   2      183.58      180.16     18.64 o 
   5   6   2      273.17      283.77     14.71 o 
   6   6   2       18.39        7.11      6.59 o 
   7   6   2      728.02      756.06     24.93 o 
   8   6   2        7.11       16.31      8.29 o 
   9   6   2       48.92       56.32     13.05 o 
  10   6   2       48.35       50.06     13.45 o 
  11   6   2      215.66      236.82     21.40 o 
  12   6   2        5.44       -1.48     13.59 o 
  13   6   2       12.86      -28.18     28.18 o 
   1   7   2      769.02      765.80     17.43 o 
   2   7   2      173.36      158.27     10.05 o 
   3   7   2      298.52      325.62     14.64 o 
   4   7   2      612.70      619.81     18.98 o 
   5   7   2      381.82      376.98     19.27 o 
   6   7   2        5.94       16.06      8.17 o 
   7   7   2      289.22      280.32     17.32 o 
   8   7   2       17.25       18.67     10.48 o 
   9   7   2       95.97       86.17     14.86 o 
  10   7   2        5.52       -0.89     11.71 o 
  11   7   2       19.77       19.07     13.29 o 
  12   7   2       25.31       30.53     21.18 o 
   0   8   2      298.67      302.85     24.12 o 
   1   8   2      331.89      311.87     23.13 o 
   2   8   2      106.42      102.07     11.83 o 
   3   8   2        3.83        4.81      6.54 o 
   4   8   2       41.75       30.29      8.82 o 
   5   8   2       17.73       14.70      8.33 o 
   6   8   2      187.00      153.33     16.48 o 
   7   8   2      565.29      567.91     27.62 o 
   8   8   2       24.26       21.74     12.50 o 
   9   8   2        0.07      -10.22     11.37 o 
  10   8   2       15.04       22.59     13.32 o 
  11   8   2       52.09       33.79     22.11 o 
   1   9   2      121.33      126.96     13.30 o 
   2   9   2        6.07        2.66      7.83 o 
   3   9   2      211.87      219.47     14.32 o 
   4   9   2       75.93       74.90     13.00 o 
   5   9   2      187.88      200.30     18.63 o 
   6   9   2       20.32       10.69     11.14 o 
   7   9   2       26.62       32.81     14.82 o 
   8   9   2       13.61       11.87     12.21 o 
   9   9   2        0.61        5.83     12.26 o 
  10   9   2       11.64       35.63     37.11 o 
   0  10   2        0.28        1.67     21.59 o 
   1  10   2       73.16       85.98     14.36 o 
   2  10   2       36.37       51.48     14.28 o 
   3  10   2        0.23       -9.75      9.75 o 
   4  10   2       11.32       17.65     10.98 o 
   5  10   2        4.68       -5.92     11.08 o 
   6  10   2        0.09        3.75     11.74 o 
   7  10   2        8.67        6.61     12.54 o 
   8  10   2       34.00       37.66     15.03 o 
   1  11   2       14.82        3.32     14.16 o 
   2  11   2      100.48      143.34     21.81 o 
   3  11   2       30.18       24.49     16.14 o 
   4  11   2       50.97       26.63     15.35 o 
   5  11   2        6.62       11.89     14.31 o 
   6  11   2        8.62       -4.40     11.71 o 
   0  12   2        0.66       13.39     25.90 o 
   1  12   2        2.54      -13.97     14.33 o 
   1   1   3     2565.99     2604.52     37.01 o 
   2   1   3     5180.50     5168.37     53.74 o 
   3   1   3     9509.13     8933.44     90.96 o 
   4   1   3       90.65      119.52      6.83 o 
   5   1   3      574.09      585.23     10.58 o 
   6   1   3     2847.21     2989.67     33.29 o 
   7   1   3        3.05        9.05      3.57 o 
   8   1   3      436.54      403.66     11.01 o 
   9   1   3       28.32       29.48      8.23 o 
  10   1   3        6.28        7.19      7.13 o 
  11   1   3        0.00        4.07      6.14 o 
  12   1   3      148.41      170.03     13.73 o 
  13   1   3        1.64        5.78      9.43 o 
  14   1   3       20.11       26.30     13.96 o 
  15   1   3        2.14       11.12     16.95 o 
   0   2   3    95883.31    97695.34   1767.02 o 
   1   2   3     5863.02     6099.90     81.09 o 
   2   2   3        6.59        5.71      3.64 o 
   3   2   3     4583.93     4570.72     49.79 o 
   4   2   3    10571.70    10067.44     91.31 o 
   5   2   3      520.37      529.83      9.79 o 
   6   2   3      182.48      228.99      8.73 o 
   7   2   3        1.59        1.65      3.12 o 
   8   2   3       45.11       36.10      5.61 o 
   9   2   3        6.66       23.74      7.05 o 
  10   2   3      778.37      786.81     22.12 o 
  11   2   3      112.03      131.31     12.02 o 
  12   2   3       78.47      103.90     13.52 o 
  13   2   3       18.87       31.90     12.96 o 
  14   2   3       82.93       82.44     19.28 o 
  15   2   3        7.34       28.31     19.20 o 
   1   3   3      819.17      840.42     15.50 o 
   2   3   3     2354.85     2309.06     34.38 o 
   3   3   3     1182.76     1178.49     19.25 o 
   4   3   3     2283.98     2268.87     26.97 o 
   5   3   3      847.69      965.39     15.69 o 
   6   3   3     6970.33     6846.35     70.94 o 
   7   3   3      151.44      158.36      9.87 o 
   8   3   3      667.45      656.88     16.37 o 
   9   3   3      280.51      289.94     14.17 o 
  10   3   3      777.84      801.92     29.42 o 
  11   3   3       98.53       68.19     12.94 o 
  12   3   3      228.51      245.08     38.57 o 
  13   3   3        3.80       16.17     14.18 o 
  14   3   3       37.66       32.68     17.90 o 
  15   3   3       45.86      100.06     39.23 o 
   0   4   3     2773.08     2809.29     45.61 o 
   1   4   3        1.06       -0.76      2.50 o 
   2   4   3     6806.83     7021.70     74.79 o 
   3   4   3     1992.38     2271.59     32.60 o 
   4   4   3       83.25       54.08      5.39 o 
   5   4   3       11.05        2.18      3.93 o 
   6   4   3     1783.75     1737.12     27.33 o 
   7   4   3        7.71        7.13      4.71 o 
   8   4   3       23.34       23.82      6.68 o 
   9   4   3       69.55      100.52     11.36 o 
  10   4   3       78.71       75.29     11.13 o 
  11   4   3       94.16       79.72     12.47 o 
  12   4   3      274.78      269.23     21.90 o 
  13   4   3        3.34        8.85     15.39 o 
  14   4   3       83.06      125.50     30.63 o 
   1   5   3      299.61      364.68      9.35 o 
   2   5   3     2552.54     2827.14     35.66 o 
   3   5   3       84.25       93.07      6.74 o 
   4   5   3      232.31      237.12      9.95 o 
   5   5   3      212.19      199.85     11.32 o 
   6   5   3      248.91      227.04     11.45 o 
   7   5   3       47.64       46.34      8.61 o 
   8   5   3     1538.72     1462.93     35.29 o 
   9   5   3      107.21      108.66     16.29 o 
  10   5   3       13.23       23.07      9.76 o 
  11   5   3       15.29       16.54      9.75 o 
  12   5   3      232.48      257.71     26.81 o 
  13   5   3        2.02        6.58     16.43 o 
   0   6   3     2625.53     2961.81     51.95 o 
   1   6   3       25.55       15.92      5.54 o 
   2   6   3        0.50        7.07      3.93 o 
   3   6   3       39.67       36.70      5.47 o 
   4   6   3        8.56       11.88      5.69 o 
   5   6   3       11.44        7.84      9.07 o 
   6   6   3      339.23      345.01     16.78 o 
   7   6   3      253.62      253.38     17.16 o 
   8   6   3       10.40       11.99      8.32 o 
   9   6   3      127.61      145.13     14.42 o 
  10   6   3       73.91       58.87     17.43 o 
  11   6   3        1.34        2.99     17.49 o 
  12   6   3       35.59       22.11     14.04 o 
  13   6   3        1.10       -0.10     30.11 o 
   1   7   3       20.03       16.93      4.48 o 
   2   7   3      358.23      377.39     14.26 o 
   3   7   3       14.87       15.60      7.32 o 
   4   7   3       12.09       11.38      7.03 o 
   5   7   3       76.17       89.89     18.01 o 
   6   7   3      146.20      176.99     14.05 o 
   7   7   3       84.99       91.54     13.00 o 
   8   7   3        2.53        8.89      8.72 o 
   9   7   3        8.34        4.19     10.34 o 
  10   7   3        0.01       -1.42     11.25 o 
  11   7   3        0.88       11.21     13.09 o 
  12   7   3        1.17      -17.78     17.78 o 
   0   8   3      128.67      136.89     12.82 o 
   1   8   3      101.09       95.41     13.47 o 
   2   8   3       37.33       40.67      7.06 o 
   3   8   3       75.75       66.67     10.10 o 
   4   8   3      104.62      107.61     14.86 o 
   5   8   3      366.46      398.74     19.41 o 
   6   8   3       34.46       37.94     10.00 o 
   7   8   3      197.02      230.22     29.03 o 
   8   8   3      282.09      267.40     28.93 o 
   9   8   3       35.97       56.67     14.79 o 
  10   8   3      152.88      155.64     23.70 o 
  11   8   3        0.12       10.06     19.35 o 
   1   9   3       96.03      137.39     23.09 o 
   2   9   3      242.15      263.74     15.50 o 
   3   9   3      131.05      135.69     12.55 o 
   4   9   3      484.32      456.85     19.21 o 
   5   9   3       30.31       21.09     10.80 o 
   6   9   3       49.71       49.81     12.90 o 
   7   9   3        6.05        1.05     11.06 o 
   8   9   3      135.60      203.97     21.04 o 
   9   9   3        7.58        8.52     13.19 o 
  10   9   3       24.47       19.09     19.93 o 
   0  10   3       71.32       82.65     20.65 o 
   1  10   3        3.67       -2.37     10.76 o 
   2  10   3     1049.16     1173.23     38.59 o 
   3  10   3        2.20        1.28     12.59 o 
   4  10   3        0.91        8.08      9.74 o 
   5  10   3       88.90       67.89     14.17 o 
   6  10   3       11.35        1.72     10.77 o 
   7  10   3       11.57       20.10     13.04 o 
   8  10   3       11.70        3.32     13.19 o 
   1  11   3       13.96       28.95     12.85 o 
   2  11   3       19.37       13.16     14.75 o 
   3  11   3       44.26       31.54     21.93 o 
   4  11   3       82.34       90.33     19.29 o 
   5  11   3       14.62       16.64     14.65 o 
   6  11   3       31.12       19.11     15.02 o 
   0  12   3       10.06      -16.98     16.98 o 
   0   0   4     1119.16      996.87     33.56 o 
   1   0   4    12600.53    12317.40    225.67 o 
   2   0   4      147.10      121.42      6.06 o 
   3   0   4    11277.67    11448.24    152.06 o 
   4   0   4     8082.90     8025.58    110.67 o 
   5   0   4     1132.52     1053.50     19.49 o 
   6   0   4      545.07      549.40     12.91 o 
   7   0   4     4060.67     4050.04     57.42 o 
   8   0   4       30.52       16.44      6.15 o 
   9   0   4     1258.12     1247.19     32.29 o 
  10   0   4       12.22       17.36      8.64 o 
  11   0   4      101.78       91.88     14.56 o 
  12   0   4        0.16      -10.02     10.05 o 
  13   0   4      462.72      519.92     38.76 o 
  14   0   4        0.15       10.87     17.65 o 
  15   0   4        1.05       24.94     27.88 o 
   1   1   4     2574.08     2564.05     30.61 o 
   2   1   4     8002.92     7942.59     80.72 o 
   3   1   4    20977.35    20573.07    202.30 o 
   4   1   4      412.11      437.52      8.39 o 
   5   1   4      962.87     1012.04     14.77 o 
   6   1   4     1192.89     1169.85     17.21 o 
   7   1   4      263.94      226.62      8.05 o 
   8   1   4      162.13      180.73      8.03 o 
   9   1   4      630.76      601.65     15.37 o 
  10   1   4      123.25      140.37      9.57 o 
  11   1   4      141.05      145.77     11.23 o 
  12   1   4      187.11      195.83     14.65 o 
  13   1   4       20.25       25.59     11.02 o 
  14   1   4       49.72       28.10     16.69 o 
  15   1   4       76.19       82.74     21.10 o 
   0   2   4      474.56      455.09     11.10 o 
   1   2   4      402.02      384.00      8.08 o 
   2   2   4      127.23      168.48      6.43 o 
   3   2   4     2102.72     2179.16     29.03 o 
   4   2   4      858.45      921.44     14.83 o 
   5   2   4      455.54      381.88     13.43 o 
   6   2   4     1676.21     1583.43     24.29 o 
   7   2   4      322.05      280.84     12.29 o 
   8   2   4        2.07        8.14      4.08 o 
   9   2   4      727.49      703.57     16.80 o 
  10   2   4        9.35       17.85      6.74 o 
  11   2   4      121.71      138.01     12.67 o 
  12   2   4       51.74       53.48     12.95 o 
  13   2   4      127.51      100.58     18.35 o 
  14   2   4       17.74        7.09     14.93 o 
  15   2   4        9.27       10.37     21.29 o 
   1   3   4     2250.11     2394.52     27.02 o 
   2   3   4     2647.89     2812.61     40.01 o 
   3   3   4        0.26        3.44      3.06 o 
   4   3   4       28.43       35.02      4.41 o 
   5   3   4     3241.51     3216.99     34.96 o 
   6   3   4       56.33       64.58      5.84 o 
   7   3   4       35.30       20.42      4.72 o 
   8   3   4       72.01       56.74      6.61 o 
   9   3   4        3.35        8.48      4.89 o 
  10   3   4        8.06       20.91      7.45 o 
  11   3   4       16.97       28.92     12.98 o 
  12   3   4       10.06       28.88     12.83 o 
  13   3   4        0.07       -2.33     14.36 o 
  14   3   4        2.46      -10.30     15.36 o 
   0   4   4        6.72       -0.17      3.62 o 
   1   4   4     1993.73     2176.56     26.26 o 
   2   4   4      142.95      127.71      7.16 o 
   3   4   4       17.31       13.14      3.75 o 
   4   4   4       11.83        9.49      3.88 o 
   5   4   4      163.25      223.27     10.11 o 
   6   4   4       32.43       28.50      5.31 o 
   7   4   4      109.15      110.30      7.97 o 
   8   4   4       41.96       54.05      9.61 o 
   9   4   4      231.52      255.90     20.84 o 
  10   4   4       13.14       13.38      8.48 o 
  11   4   4        0.10       -0.22     10.43 o 
  12   4   4        2.30       10.60     11.72 o 
  13   4   4       15.33       12.75     13.44 o 
  14   4   4        0.47        7.33     17.27 o 
   1   5   4     1251.31     1237.23     22.04 o 
   2   5   4        0.30       -1.15      2.92 o 
   3   5   4      423.07      451.61     12.67 o 
   4   5   4      220.70      219.21      9.75 o 
   5   5   4      156.75      146.93      8.33 o 
   6   5   4       83.33       82.98     10.70 o 
   7   5   4       25.65       30.68      8.05 o 
   8   5   4       30.65       31.98     13.14 o 
   9   5   4      158.24      167.00     17.45 o 
  10   5   4       76.43       79.53     14.29 o 
  11   5   4       43.03       43.27     11.39 o 
  12   5   4        7.70       -6.22     11.11 o 
  13   5   4      136.86      171.40     25.23 o 
   0   6   4      109.35      135.41     11.53 o 
   1   6   4      882.08      953.51     16.06 o 
   2   6   4      250.25      274.92     11.84 o 
   3   6   4       16.12       26.28      5.22 o 
   4   6   4       53.93       51.54      8.62 o 
   5   6   4       90.87       82.32      9.42 o 
   6   6   4      169.66      172.37     12.40 o 
   7   6   4     1536.18     1618.99     36.98 o 
   8   6   4      964.79      969.06     41.26 o 
   9   6   4      194.86      215.13     16.54 o 
  10   6   4      187.94      205.28     17.35 o 
  11   6   4      202.15      281.37     30.67 o 
  12   6   4        4.77       -5.91     14.34 o 
  13   6   4        5.21      -12.17     29.20 o 
   1   7   4     1289.85     1333.99     21.46 o 
   2   7   4        4.20        6.34      4.99 o 
   3   7   4        6.37        2.06      5.57 o 
   4   7   4      309.88      327.31     19.01 o 
   5   7   4     1235.42     1197.96     30.62 o 
   6   7   4      171.60      177.36     14.22 o 
   7   7   4      270.40      250.46     17.00 o 
   8   7   4       37.55       28.61      9.84 o 
   9   7   4      146.24      131.79     28.12 o 
  10   7   4        3.42        5.99     12.25 o 
  11   7   4        2.97        8.57     12.96 o 
  12   7   4       19.23       11.88     19.95 o 
   0   8   4       50.98       63.64     11.62 o 
   1   8   4      392.22      456.54     17.14 o 
   2   8   4      521.35      532.08     20.63 o 
   3   8   4       20.95       24.76      7.53 o 
   4   8   4      485.97      508.49     19.45 o 
   5   8   4      118.07      124.70     16.73 o 
   6   8   4      183.88      156.74     14.63 o 
   7   8   4      470.77      454.49     25.62 o 
   8   8   4        1.35       -3.73     11.35 o 
   9   8   4        5.19       13.06     12.24 o 
  10   8   4        2.19       17.82     13.50 o 
  11   8   4       61.90       77.82     23.94 o 
   1   9   4      328.62      373.60     21.93 o 
   2   9   4        0.17       -7.48      8.00 o 
   3   9   4        1.00        1.18      9.06 o 
   4   9   4       16.34       30.41      9.25 o 
   5   9   4        8.93        9.28      9.09 o 
   6   9   4       79.81       83.56     14.84 o 
   7   9   4        0.67        0.86     11.43 o 
   8   9   4       25.11       24.69     13.46 o 
   9   9   4        0.64        8.56     12.93 o 
  10   9   4        2.95      -10.47     18.40 o 
   0  10   4       31.53       33.21     17.62 o 
   1  10   4       10.46       14.41     11.17 o 
   2  10   4        6.82       19.27     13.62 o 
   3  10   4       16.72        9.63     12.93 o 
   4  10   4       57.01       76.80     14.27 o 
   5  10   4        0.04       -0.31     10.73 o 
   6  10   4        0.09        9.63     11.31 o 
   7  10   4       37.50       19.97     13.40 o 
   8  10   4        4.47        2.53     12.68 o 
   1  11   4        6.22       -2.96     14.44 o 
   2  11   4       35.74       41.44     16.71 o 
   3  11   4      138.07      147.05     24.84 o 
   4  11   4       30.74       33.32     16.01 o 
   5  11   4        6.50       -9.75     13.12 o 
   6  11   4        0.16       10.63     12.63 o 
   1   1   5      193.65      199.78      5.87 o 
   2   1   5     7288.52     6980.02     71.98 o 
   3   1   5       75.18       66.29      4.21 o 
   4   1   5      324.89      303.16      7.60 o 
   5   1   5        2.10        5.30      3.90 o 
   6   1   5     1636.69     1624.31     20.62 o 
   7   1   5      396.14      408.67     10.38 o 
   8   1   5      187.66      195.58      8.38 o 
   9   1   5      417.33      433.74     13.63 o 
  10   1   5       12.61       13.83      6.36 o 
  11   1   5      220.63      219.89     13.05 o 
  12   1   5       33.76       48.85     10.83 o 
  13   1   5       16.67       10.76     10.09 o 
  14   1   5       10.36       17.67     15.18 o 
  15   1   5       41.07       41.19     17.97 o 
   0   2   5    14556.94    15247.88    199.09 o 
   1   2   5    12088.25    12351.49    123.23 o 
   2   2   5     7069.33     6739.71     70.40 o 
   3   2   5      316.34      365.62     15.42 o 
   4   2   5       18.44        6.51      3.46 o 
   5   2   5      232.83      257.94      7.79 o 
   6   2   5     1231.53     1109.33     16.92 o 
   7   2   5      136.58      143.06      6.98 o 
   8   2   5        0.58        1.31      3.99 o 
   9   2   5     1761.53     1696.09     27.51 o 
  10   2   5        4.71        2.29      6.11 o 
  11   2   5      129.86      121.11     10.74 o 
  12   2   5        4.94       -5.89      8.87 o 
  13   2   5        3.98       -2.49     11.09 o 
  14   2   5       19.34       24.15     13.54 o 
  15   2   5        1.64       14.83     28.89 o 
   1   3   5     3296.79     3325.81     35.68 o 
   2   3   5        1.04        1.85      2.81 o 
   3   3   5     1269.92     1257.50     26.64 o 
   4   3   5      190.07      165.93     10.32 o 
   5   3   5      239.62      279.20      7.57 o 
   6   3   5      236.35      250.90      9.60 o 
   7   3   5        7.98       14.71      4.46 o 
   8   3   5      894.98      899.68     20.08 o 
   9   3   5        0.04        6.01      5.64 o 
  10   3   5       10.55        8.67      8.07 o 
  11   3   5       14.01        0.17      8.41 o 
  12   3   5      296.84      259.04     27.60 o 
  13   3   5       98.83       96.03     19.42 o 
  14   3   5       29.26        7.11     15.45 o 
   0   4   5      860.81      793.83     19.13 o 
   1   4   5     6264.77     6792.95     64.30 o 
   2   4   5      579.20      526.86     12.16 o 
   3   4   5       52.53       78.88      5.09 o 
   4   4   5     1157.18     1060.26     20.01 o 
   5   4   5     1219.44     1130.52     21.67 o 
   6   4   5        0.07        6.28      4.31 o 
   7   4   5      241.82      234.27     11.87 o 
   8   4   5       41.50       48.64      8.53 o 
   9   4   5      413.29      417.90     18.93 o 
  10   4   5      110.14      102.55     12.61 o 
  11   4   5        6.06       10.43     10.75 o 
  12   4   5       14.40        7.32     11.53 o 
  13   4   5       64.60       63.57     15.92 o 
  14   4   5       45.37       58.62     24.58 o 
   1   5   5      983.70      961.95     15.84 o 
   2   5   5       76.07       88.55      5.65 o 
   3   5   5      596.75      590.81     13.36 o 
   4   5   5        9.22        9.62      5.41 o 
   5   5   5      515.10      420.61     18.97 o 
   6   5   5      249.60      252.90     12.23 o 
   7   5   5      377.22      401.25     17.87 o 
   8   5   5      920.84      860.54     29.53 o 
   9   5   5        2.25        7.92      7.91 o 
  10   5   5        9.53       -0.07      8.46 o 
  11   5   5        6.16        7.12      9.97 o 
  12   5   5       97.52       85.69     16.63 o 
  13   5   5        0.20        0.94     13.44 o 
   0   6   5       24.88       21.18      5.84 o 
   1   6   5     1268.36     1406.60     23.93 o 
   2   6   5       16.67       18.55      4.62 o 
   3   6   5      325.15      362.50     13.08 o 
   4   6   5       98.88       93.84      9.43 o 
   5   6   5       37.11       44.32      9.15 o 
   6   6   5      824.89      807.08     24.28 o 
   7   6   5      511.98      500.65     20.92 o 
   8   6   5       26.93       29.35     14.84 o 
   9   6   5       77.28       83.33     15.57 o 
  10   6   5        0.00       -1.53     10.35 o 
  11   6   5       66.08       65.94     12.98 o 
  12   6   5       21.86       35.70     17.21 o 
  13   6   5        0.75      -26.05     27.98 o 
   1   7   5       13.72        9.36      4.63 o 
   2   7   5        9.61       14.84      5.10 o 
   3   7   5      133.71      142.33     10.50 o 
   4   7   5       10.87        9.26      8.16 o 
   5   7   5        3.34       -0.24      7.27 o 
   6   7   5       21.76        6.53      7.93 o 
   7   7   5      337.88      362.72     19.35 o 
   8   7   5       51.37       56.09     11.65 o 
   9   7   5        4.80        7.10      9.75 o 
  10   7   5        0.85       -5.67     11.72 o 
  11   7   5       32.48       38.58     14.56 o 
  12   7   5        0.29      -13.96     29.45 o 
   0   8   5        4.89        9.01      8.69 o 
   1   8   5       49.27       37.56      9.94 o 
   2   8   5      686.69      714.18     28.49 o 
   3   8   5        9.48        8.29      7.53 o 
   4   8   5       80.13       81.18     11.40 o 
   5   8   5       80.37       72.61     15.27 o 
   6   8   5        2.45       -1.69     10.13 o 
   7   8   5       54.94       58.80     11.27 o 
   8   8   5        9.87        9.25     11.41 o 
   9   8   5        2.23        7.13     12.40 o 
  10   8   5        2.22        4.95     12.27 o 
  11   8   5       12.03        2.74     18.85 o 
   1   9   5        2.61       16.05     10.01 o 
   2   9   5        9.47        5.51      8.84 o 
   3   9   5      106.20       97.57     14.36 o 
   4   9   5      291.58      279.25     25.07 o 
   5   9   5      423.77      418.50     18.13 o 
   6   9   5       46.44       45.02     13.23 o 
   7   9   5      268.52      239.24     21.50 o 
   8   9   5      137.62      146.46     18.99 o 
   9   9   5        6.66        3.45     12.84 o 
  10   9   5        1.35        3.12     18.98 o 
   0  10   5      114.55       91.25     21.93 o 
   1  10   5      153.94      136.50     28.50 o 
   2  10   5      287.99      328.77     36.16 o 
   3  10   5       65.98       56.43     13.38 o 
   4  10   5        0.83       -2.82     10.43 o 
   5  10   5       41.13       48.64     12.90 o 
   6  10   5       36.56       25.76     11.96 o 
   7  10   5       88.11       72.22     13.74 o 
   8  10   5      126.59       89.29     20.55 o 
   1  11   5        0.01       -3.90     12.95 o 
   2  11   5        1.86       -9.07     12.90 o 
   3  11   5       13.42       17.68     14.49 o 
   4  11   5        5.38       -3.46     13.57 o 
   5  11   5       24.63        7.39     14.40 o 
   0   0   6    76201.84    67607.41   1708.45 o 
   1   0   6     1994.23     1923.48     35.41 o 
   2   0   6       61.67      100.66      7.88 o 
   3   0   6     2096.90     2049.43     34.43 o 
   4   0   6    17243.33    16876.48    223.42 o 
   5   0   6       96.31      107.57      8.43 o 
   6   0   6       70.05      101.18      7.72 o 
   7   0   6      372.64      368.68     27.37 o 
   8   0   6      126.83      102.33     10.86 o 
   9   0   6      121.53      111.66     14.11 o 
  10   0   6      240.59      260.69     19.76 o 
  11   0   6      949.03      927.79     35.82 o 
  12   0   6       82.72       32.69     17.05 o 
  13   0   6       12.35       15.96     17.25 o 
  14   0   6      393.25      416.47     38.87 o 
  15   0   6       10.34       54.34     33.15 o 
   1   1   6      801.46      773.95     11.25 o 
   2   1   6     4543.75     4295.73     46.82 o 
   3   1   6      114.73      119.90      5.41 o 
   4   1   6      541.02      635.93     12.72 o 
   5   1   6       50.17       58.04      4.29 o 
   6   1   6    15304.58    15438.02    139.16 o 
   7   1   6      140.01      137.24      6.80 o 
   8   1   6      764.83      662.01     15.43 o 
   9   1   6      170.51      174.39      9.65 o 
  10   1   6      257.54      267.57     13.21 o 
  11   1   6      187.91      214.69     14.37 o 
  12   1   6      227.75      284.87     24.78 o 
  13   1   6        0.19       -5.94     10.67 o 
  14   1   6       13.09        8.46     15.49 o 
  15   1   6        5.08       21.47     17.63 o 
   0   2   6    43212.92    43290.21    552.56 o 
   1   2   6    12484.64    12570.67    110.84 o 
   2   2   6     2652.05     2385.30     31.13 o 
   3   2   6     2875.06     2815.90     33.88 o 
   4   2   6      317.17      408.75      8.79 o 
   5   2   6      583.80      581.79     11.61 o 
   6   2   6     1988.38     1913.03     24.43 o 
   7   2   6      800.41      901.40     15.15 o 
   8   2   6      412.63      419.07     12.56 o 
   9   2   6      214.69      215.01     12.63 o 
  10   2   6       29.56       26.14      6.97 o 
  11   2   6        2.50        0.21      8.01 o 
  12   2   6      107.71       97.63     20.69 o 
  13   2   6       46.07       45.41     13.64 o 
  14   2   6       72.01       89.34     17.70 o 
  15   2   6        0.01       12.22     20.70 o 
   1   3   6       20.18       12.13      2.96 o 
   2   3   6     1658.27     1662.85     24.75 o 
   3   3   6     1087.49     1100.52     19.94 o 
   4   3   6      126.64      134.93      7.63 o 
   5   3   6      387.73      442.62     10.14 o 
   6   3   6      142.81      143.19      8.88 o 
   7   3   6       27.64       26.60      5.06 o 
   8   3   6      752.95      788.87     23.46 o 
   9   3   6       12.63        8.37      5.47 o 
  10   3   6        0.01       -3.12      6.29 o 
  11   3   6       18.55       16.35      8.99 o 
  12   3   6        2.92       -6.16      9.60 o 
  13   3   6       16.13       31.46     13.86 o 
  14   3   6        0.36       28.82     16.98 o 
   0   4   6     3065.81     3422.34     54.22 o 
   1   4   6        1.91        2.40      2.59 o 
   2   4   6      347.08      294.47      9.23 o 
   3   4   6       28.01       20.75      5.47 o 
   4   4   6     1739.21     1658.52     24.06 o 
   5   4   6     1185.20     1118.60     25.01 o 
   6   4   6        0.81        0.98      4.64 o 
   7   4   6     1439.57     1394.18     27.99 o 
   8   4   6        0.66        6.68      6.43 o 
   9   4   6       62.63       72.11     10.69 o 
  10   4   6      217.83      254.00     16.60 o 
  11   4   6       11.24        7.45     11.65 o 
  12   4   6        0.01       -6.49     11.62 o 
  13   4   6        4.64      -12.20     12.30 o 
  14   4   6        0.15      -11.67     23.01 o 
   1   5   6      448.01      490.17     10.26 o 
   2   5   6       40.60       69.53      5.59 o 
   3   5   6      134.92      156.57      8.62 o 
   4   5   6     1594.22     1611.24     27.82 o 
   5   5   6      114.77      114.94     10.10 o 
   6   5   6      631.59      652.63     18.46 o 
   7   5   6        3.42        6.07      6.78 o 
   8   5   6      168.46      155.98     14.40 o 
   9   5   6       54.55       50.93     10.75 o 
  10   5   6      106.78      119.23     13.95 o 
  11   5   6       13.97       15.74     14.38 o 
  12   5   6       43.62       26.70     14.20 o 
  13   5   6        2.36       13.22     14.53 o 
   0   6   6      791.50      861.04     20.30 o 
   1   6   6      255.12      279.25      9.81 o 
   2   6   6     2196.50     2215.50     33.24 o 
   3   6   6      270.87      305.06     12.06 o 
   4   6   6      330.20      308.30     14.37 o 
   5   6   6     1522.87     1497.81     37.38 o 
   6   6   6       31.63       22.50      8.00 o 
   7   6   6       33.58       40.44      8.62 o 
   8   6   6       38.90       41.44     11.26 o 
   9   6   6       15.96        1.62      9.04 o 
  10   6   6      275.48      307.61     19.75 o 
  11   6   6        0.10        5.10     10.43 o 
  12   6   6      103.03      108.68     21.04 o 
  13   6   6        7.18        3.75     32.34 o 
   1   7   6        4.26        7.16      4.86 o 
   2   7   6       16.04       17.10      5.60 o 
   3   7   6      155.53      160.32     11.18 o 
   4   7   6     2173.24     2138.12     47.56 o 
   5   7   6        9.53       20.77      9.09 o 
   6   7   6        5.84       -4.21      7.35 o 
   7   7   6      188.90      216.92     16.24 o 
   8   7   6      499.44      489.07     29.03 o 
   9   7   6      181.01      167.00     16.62 o 
  10   7   6      126.00      132.61     25.76 o 
  11   7   6        8.73        7.70     12.89 o 
  12   7   6       49.13       35.99     32.54 o 
   0   8   6      140.13      152.85     16.18 o 
   1   8   6      135.43      121.54     10.92 o 
   2   8   6      536.74      580.54     21.86 o 
   3   8   6      323.60      358.55     18.12 o 
   4   8   6       20.75       18.77      9.33 o 
   5   8   6       28.70       12.64      8.60 o 
   6   8   6       93.11      118.62     13.99 o 
   7   8   6      136.27      125.80     16.24 o 
   8   8   6       49.85       42.84     11.80 o 
   9   8   6        8.66       -8.33     11.42 o 
  10   8   6      114.41       79.24     17.05 o 
  11   8   6       10.00       26.79     22.07 o 
   1   9   6       57.54       57.34     11.01 o 
   2   9   6      159.47      188.15     17.36 o 
   3   9   6      222.92      258.37     20.00 o 
   4   9   6        6.97        4.65     12.33 o 
   5   9   6      138.40      164.17     14.50 o 
   6   9   6       22.29       20.25      8.93 o 
   7   9   6        0.83       -1.32     10.93 o 
   8   9   6       30.19       32.96     14.41 o 
   9   9   6        0.65      -11.24     12.32 o 
   0  10   6      190.45      200.24     29.40 o 
   1  10   6        0.98       -0.29     10.52 o 
   2  10   6       78.98       94.24     21.06 o 
   3  10   6        9.92        8.21     11.67 o 
   4  10   6        4.55        5.55     10.45 o 
   5  10   6        1.24        2.51     10.97 o 
   6  10   6       20.92       36.53     18.96 o 
   7  10   6       22.55       41.92     13.92 o 
   8  10   6       22.19       18.34     16.33 o 
   1  11   6        7.16        3.64     14.73 o 
   2  11   6        2.99       12.21     18.46 o 
   3  11   6        4.81        7.39     14.33 o 
   4  11   6        0.04        5.17     14.36 o 
   5  11   6       17.89        4.52     14.38 o 
   1   1   7    13164.53    12613.52    118.27 o 
   2   1   7      162.53      131.57      5.36 o 
   3   1   7     1749.95     1649.73     22.62 o 
   4   1   7        4.38        4.26      3.10 o 
   5   1   7      502.54      504.69     12.11 o 
   6   1   7      119.60       96.36      6.83 o 
   7   1   7      347.69      363.04     10.23 o 
   8   1   7      130.54      155.90      9.67 o 
   9   1   7      779.18      716.04     18.66 o 
  10   1   7        6.58        6.18      6.96 o 
  11   1   7        0.94        4.76      7.71 o 
  12   1   7       15.31        7.26      9.13 o 
  13   1   7       21.47       26.66     12.82 o 
  14   1   7        8.94       15.73     15.95 o 
  15   1   7       21.19       31.33     18.37 o 
   0   2   7    10465.62    10601.95    142.03 o 
   1   2   7     1710.62     1751.17     19.88 o 
   2   2   7      626.44      772.80     14.15 o 
   3   2   7     4846.40     4823.18     53.85 o 
   4   2   7      209.63      230.47      7.76 o 
   5   2   7       30.59       23.55      3.79 o 
   6   2   7       52.67       51.58      4.76 o 
   7   2   7     1129.09     1130.46     18.26 o 
   8   2   7        9.77        4.41      4.78 o 
   9   2   7     1505.80     1483.49     28.14 o 
  10   2   7       40.76       29.34      8.37 o 
  11   2   7       50.55       88.50     10.80 o 
  12   2   7        0.15        9.85      8.82 o 
  13   2   7      118.63      134.50     18.26 o 
  14   2   7        1.85        9.54     13.51 o 
  15   2   7        2.05       -0.63     18.91 o 
   1   3   7     4763.15     4736.72     49.24 o 
   2   3   7      178.16      234.55      6.57 o 
   3   3   7     7030.46     6958.64     82.54 o 
   4   3   7       17.57       11.79      4.65 o 
   5   3   7       32.84       25.12      5.26 o 
   6   3   7      334.01      350.83     10.57 o 
   7   3   7      543.89      556.42     16.91 o 
   8   3   7      224.80      216.73     11.30 o 
   9   3   7       38.12       33.26      7.05 o 
  10   3   7      106.77      118.52     11.63 o 
  11   3   7      102.72       84.96     12.85 o 
  12   3   7        2.79        1.17      9.81 o 
  13   3   7      145.65      130.19     16.11 o 
  14   3   7        1.40        2.42     15.86 o 
   0   4   7     1107.67     1128.06     28.40 o 
   1   4   7      724.03      713.78     12.73 o 
   2   4   7     2302.37     2486.26     29.88 o 
   3   4   7     1499.88     1529.53     25.33 o 
   4   4   7        8.11        3.73      3.70 o 
   5   4   7      950.38      984.27     31.61 o 
   6   4   7      455.15      466.95     16.99 o 
   7   4   7     2300.63     2189.70     38.61 o 
   8   4   7        1.68       -5.74      5.74 o 
   9   4   7      522.34      502.88     20.87 o 
  10   4   7       12.45       14.16     10.35 o 
  11   4   7      170.65      244.32     20.68 o 
  12   4   7        1.41       20.80     12.84 o 
  13   4   7       50.96       40.32     15.09 o 
  14   4   7        3.51       37.78     22.00 o 
   1   5   7      422.52      447.11     12.32 o 
   2   5   7      983.46      956.58     18.35 o 
   3   5   7      134.54      117.40      8.49 o 
   4   5   7        1.80       -4.78      4.78 o 
   5   5   7     2548.55     2443.39     43.41 o 
   6   5   7       76.48       84.85      9.72 o 
   7   5   7        0.12        8.33      6.91 o 
   8   5   7        0.15       -1.23      8.35 o 
   9   5   7       23.44       15.08      8.66 o 
  10   5   7        0.18        4.07      8.54 o 
  11   5   7       37.77       23.16     12.09 o 
  12   5   7       26.76       57.83     15.37 o 
  13   5   7       52.39       51.85     17.13 o 
   0   6   7       52.67       63.11      7.03 o 
   1   6   7        1.16       -1.17      3.97 o 
   2   6   7        5.47        8.99      4.60 o 
   3   6   7      310.29      337.17     12.23 o 
   4   6   7      169.35      188.67     20.44 o 
   5   6   7      119.61      116.22     12.16 o 
   6   6   7        0.03       -2.94      6.84 o 
   7   6   7      508.15      490.68     21.12 o 
   8   6   7       53.92       53.80     10.82 o 
   9   6   7        1.41        9.77      9.04 o 
  10   6   7       88.88      105.32     14.07 o 
  11   6   7       15.64       20.05     13.10 o 
  12   6   7        7.61        6.32     13.60 o 
  13   6   7       78.84      105.64     40.35 o 
   1   7   7       13.06       14.95      6.07 o 
   2   7   7      143.94      177.25     10.39 o 
   3   7   7       91.03       93.18      9.52 o 
   4   7   7      311.77      298.18     16.43 o 
   5   7   7       75.28       95.18     12.89 o 
   6   7   7       49.84       34.15      9.67 o 
   7   7   7        3.24       -5.20     10.77 o 
   8   7   7        3.43       16.60      9.48 o 
   9   7   7       27.46       28.37     10.97 o 
  10   7   7        1.85        1.52     10.61 o 
  11   7   7        8.87      -10.68     10.68 o 
  12   7   7        0.09      -26.16     26.16 o 
   0   8   7      310.22      304.78     21.33 o 
   1   8   7      203.53      205.84     22.16 o 
   2   8   7      279.87      285.60     16.73 o 
   3   8   7       18.07       32.40     12.07 o 
   4   8   7       35.19       26.72      9.51 o 
   5   8   7       60.17       57.34     10.98 o 
   6   8   7        4.21        7.29      9.32 o 
   7   8   7       38.25       39.79     11.25 o 
   8   8   7       14.86       14.53     10.51 o 
   9   8   7       19.47       24.53     11.73 o 
  10   8   7        9.32       10.20     13.11 o 
  11   8   7       46.74       27.64     21.32 o 
   1   9   7       72.87       81.89     12.97 o 
   2   9   7       99.40       76.27     13.82 o 
   3   9   7      153.60      135.62     23.06 o 
   4   9   7       91.21       86.77     14.31 o 
   5   9   7      179.78      165.81     16.39 o 
   6   9   7        1.21        0.68      7.82 o 
   7   9   7       80.92       64.33     12.99 o 
   8   9   7        9.72        9.80     12.43 o 
   9   9   7        4.59        8.44     13.00 o 
   0  10   7       15.49       15.04     16.25 o 
   1  10   7        5.57       -2.59     12.41 o 
   2  10   7      108.40      104.79     19.02 o 
   3  10   7       36.26       28.55     12.53 o 
   4  10   7      167.72      175.98     19.72 o 
   5  10   7       86.38      112.19     15.17 o 
   6  10   7      109.82       85.53     15.03 o 
   7  10   7       14.12       30.81     13.03 o 
   8  10   7       50.03       46.92     15.52 o 
   1  11   7       53.63       49.41     17.65 o 
   2  11   7       15.52       16.44     14.53 o 
   3  11   7       38.36       33.16     24.28 o 
   4  11   7        6.78       19.51     17.57 o 
   5  11   7        6.00        4.58     12.81 o 
   0   0   8     3083.16     2789.02    312.25 o 
   1   0   8       69.40       87.50      5.88 o 
   2   0   8     2174.64     2092.88     34.64 o 
   3   0   8     1718.44     1779.77     95.07 o 
   4   0   8       25.89       16.21      5.57 o 
   5   0   8       23.67       17.70      5.97 o 
   6   0   8     4292.14     4301.67     66.48 o 
   7   0   8        0.81        0.05      4.85 o 
   8   0   8     2111.63     2025.38     62.18 o 
   9   0   8     1524.09     1499.67     54.19 o 
  10   0   8     1043.57     1042.72     56.01 o 
  11   0   8      102.67      107.22     37.92 o 
  12   0   8       15.70       33.65     17.77 o 
  13   0   8       55.71       51.23     19.62 o 
  14   0   8       50.71       50.66     21.86 o 
  15   0   8        6.43       17.27     21.81 o 
   1   1   8      498.13      458.76      8.93 o 
   2   1   8      335.16      372.88     11.86 o 
   3   1   8     2733.82     2719.72     33.56 o 
   4   1   8      487.84      523.84     22.38 o 
   5   1   8       25.22       20.73      4.93 o 
   6   1   8     4736.38     4750.77     52.58 o 
   7   1   8      361.17      379.52     11.65 o 
   8   1   8      814.52      767.50     18.53 o 
   9   1   8      137.13      122.38     11.10 o 
  10   1   8       11.02       10.01      7.35 o 
  11   1   8        1.40        1.58      7.62 o 
  12   1   8       44.67       47.68     11.49 o 
  13   1   8       16.00       -8.29     10.77 o 
  14   1   8       35.42       38.17     17.05 o 
  15   1   8      141.41      180.61     26.45 o 
   0   2   8    16650.10    16461.42    216.72 o 
   1   2   8      677.00      732.99     11.93 o 
   2   2   8     1019.06     1014.34     27.95 o 
   3   2   8     1082.48     1200.63     18.61 o 
   4   2   8     1503.37     1505.65     23.35 o 
   5   2   8      913.91      762.29     15.36 o 
   6   2   8       70.18       64.70      5.70 o 
   7   2   8      389.05      405.42     13.10 o 
   8   2   8      199.85      221.59     11.56 o 
   9   2   8      821.72      805.28     22.72 o 
  10   2   8        0.39       -4.55      6.98 o 
  11   2   8        7.74        4.30      8.02 o 
  12   2   8        1.19       20.21      9.36 o 
  13   2   8       41.17       22.82     13.77 o 
  14   2   8       70.05       70.86     35.99 o 
   1   3   8      718.11      698.39     13.72 o 
   2   3   8       49.91       81.78      7.48 o 
   3   3   8      216.45      237.55      9.54 o 
   4   3   8     2318.50     2363.41     35.69 o 
   5   3   8      130.81      140.18      8.76 o 
   6   3   8       54.45       61.51      7.26 o 
   7   3   8       66.91       63.25      9.45 o 
   8   3   8      242.97      250.04     11.94 o 
   9   3   8       26.92       15.00      7.36 o 
  10   3   8       49.82       51.54      9.51 o 
  11   3   8        5.50        7.19      9.28 o 
  12   3   8       22.34       24.24     10.71 o 
  13   3   8        2.78       18.51     11.66 o 
  14   3   8        0.28        2.17     16.39 o 
   0   4   8     1569.02     1682.97     32.28 o 
   1   4   8      610.99      707.21     13.00 o 
   2   4   8      171.89      136.42      5.81 o 
   3   4   8     2679.37     2607.33     37.38 o 
   4   4   8     2249.11     2357.05     40.42 o 
   5   4   8     1127.89     1025.69     24.49 o 
   6   4   8      239.61      214.92     27.58 o 
   7   4   8        8.78        7.39      5.17 o 
   8   4   8       25.55       24.48      6.59 o 
   9   4   8       51.34       46.50      8.10 o 
  10   4   8       18.63       26.90     10.86 o 
  11   4   8        0.81       10.60     11.11 o 
  12   4   8       13.96       -3.85     12.03 o 
  13   4   8        0.98        4.62     13.28 o 
  14   4   8        7.27       36.14     18.13 o 
   1   5   8       68.22       80.91      5.05 o 
   2   5   8       71.12       63.70      5.92 o 
   3   5   8       42.57       43.70      6.34 o 
   4   5   8      713.97      698.97     22.64 o 
   5   5   8      855.55      853.08     30.86 o 
   6   5   8       12.73       13.30      7.59 o 
   7   5   8      376.20      348.39     15.47 o 
   8   5   8       40.37       25.47      8.81 o 
   9   5   8       16.56       17.23      8.79 o 
  10   5   8      189.77      194.08     16.72 o 
  11   5   8       22.06       17.81     11.79 o 
  12   5   8       87.60       90.14     19.77 o 
  13   5   8       20.67       29.34     18.57 o 
   0   6   8        0.57        7.63      6.97 o 
   1   6   8      357.71      377.64     23.24 o 
   2   6   8      943.02      857.35     18.74 o 
   3   6   8      142.98      155.25     11.56 o 
   4   6   8       69.02       66.41      9.10 o 
   5   6   8      265.75      301.76     15.55 o 
   6   6   8      302.67      292.69     18.52 o 
   7   6   8       10.83        4.58      8.09 o 
   8   6   8       11.23       20.91      8.41 o 
   9   6   8      285.11      273.11     18.48 o 
  10   6   8       83.60       53.81     14.30 o 
  11   6   8        7.51       14.24     12.69 o 
  12   6   8        3.42      -13.24     13.57 o 
   1   7   8      524.96      539.52     17.45 o 
   2   7   8      296.30      295.10     13.64 o 
   3   7   8       84.49       87.43      9.51 o 
   4   7   8      113.13      139.99     17.10 o 
   5   7   8      476.59      498.68     23.30 o 
   6   7   8       64.35       31.37     14.43 o 
   7   7   8       47.10       53.40     10.75 o 
   8   7   8      120.05      131.76     14.93 o 
   9   7   8        0.20       15.43     10.32 o 
  10   7   8      114.34      126.43     16.24 o 
  11   7   8        1.81       -5.29     11.47 o 
  12   7   8       45.41       87.69     37.31 o 
   0   8   8        0.87        2.88      9.88 o 
   1   8   8        6.74       -3.29      6.43 o 
   2   8   8      138.07      158.35     15.77 o 
   3   8   8       48.72       52.20     11.18 o 
   4   8   8        2.66       -6.95      7.81 o 
   5   8   8       29.24       16.20      9.03 o 
   6   8   8       46.78       32.15     10.90 o 
   7   8   8      130.76      132.50     14.84 o 
   8   8   8       79.15       55.51     13.34 o 
   9   8   8        1.29        3.58     11.27 o 
  10   8   8        5.16       22.75     14.21 o 
  11   8   8       55.16      100.80     30.82 o 
   1   9   8        2.06       -8.18      8.18 o 
   2   9   8       11.68       19.02     10.81 o 
   3   9   8       59.65       86.32     13.86 o 
   4   9   8      119.12       92.87     15.33 o 
   5   9   8       25.33        9.12     11.37 o 
   6   9   8        1.87       -2.73      8.96 o 
   7   9   8       85.88       75.36     12.12 o 
   8   9   8        3.20        4.06     10.66 o 
   9   9   8        9.05       10.47     16.20 o 
   0  10   8       27.56        4.40     14.95 o 
   1  10   8        0.18       -1.89     12.39 o 
   2  10   8       97.03       74.09     17.00 o 
   3  10   8       10.62        4.73     11.31 o 
   4  10   8       59.38       40.57     14.27 o 
   5  10   8        8.43        9.99     10.98 o 
   6  10   8        0.21        2.04     11.49 o 
   7  10   8       41.81       32.58     13.89 o 
   1  11   8        0.31        0.27     14.37 o 
   2  11   8        0.03       15.78     14.42 o 
   3  11   8        3.94       23.73     15.09 o 
   4  11   8       77.57       86.76     19.71 o 
   5  11   8        9.53        1.99     12.23 o 
   1   1   9     1804.68     1645.85     20.84 o 
   2   1   9       40.77       61.64      4.28 o 
   3   1   9      212.37      214.91      7.66 o 
   4   1   9     1679.63     1760.27     25.56 o 
   5   1   9        5.45       27.24      5.40 o 
   6   1   9     1132.20     1086.75     18.48 o 
   7   1   9      403.88      437.84     13.64 o 
   8   1   9       32.57       43.05      6.48 o 
   9   1   9       18.05       18.24      7.53 o 
  10   1   9      940.58      923.62     32.23 o 
  11   1   9       23.87       16.06      8.49 o 
  12   1   9        0.78       20.46     11.44 o 
  13   1   9       21.10       25.50     13.01 o 
  14   1   9       17.17        1.34     12.99 o 
   0   2   9    20882.15    19873.61    260.55 o 
   1   2   9     1559.82     1691.35     20.17 o 
   2   2   9     1079.49     1281.72     16.74 o 
   3   2   9     1909.39     2043.25     35.67 o 
   4   2   9     1570.62     1500.94     22.86 o 
   5   2   9      253.57      316.39     11.61 o 
   6   2   9      629.53      599.51     14.56 o 
   7   2   9        0.50       -1.49      4.46 o 
   8   2   9      160.25      155.25     11.49 o 
   9   2   9      209.05      243.84     14.22 o 
  10   2   9       45.18       41.74      9.00 o 
  11   2   9      117.81      117.11     12.54 o 
  12   2   9      233.82      240.07     19.35 o 
  13   2   9       14.00       34.78     12.46 o 
  14   2   9      100.04      135.92     23.68 o 
   1   3   9     3336.15     3438.29     35.96 o 
   2   3   9     5189.67     5309.86     52.22 o 
   3   3   9     1338.56     1587.18     22.30 o 
   4   3   9       10.81       18.01      6.77 o 
   5   3   9       41.19       22.50      7.81 o 
   6   3   9     3636.57     3574.50     51.77 o 
   7   3   9      500.13      456.47     14.57 o 
   8   3   9      575.68      582.12     17.08 o 
   9   3   9       14.22       31.09      8.33 o 
  10   3   9      346.44      359.49     17.75 o 
  11   3   9       16.09       14.47      8.78 o 
  12   3   9      138.66      165.16     17.01 o 
  13   3   9        0.21       -5.61     11.34 o 
  14   3   9       13.34        9.29     16.27 o 
   0   4   9    17815.91    17832.61    238.08 o 
   1   4   9      111.10      128.26      9.11 o 
   2   4   9     1415.48     1306.24     19.20 o 
   3   4   9       25.93       24.77      6.33 o 
   4   4   9      319.32      285.78     13.03 o 
   5   4   9      205.58      206.54     11.53 o 
   6   4   9      948.71      858.94     22.43 o 
   7   4   9      226.92      234.45     12.75 o 
   8   4   9      985.56      950.48     26.10 o 
   9   4   9        4.65        3.57      6.04 o 
  10   4   9       57.06       62.71     11.92 o 
  11   4   9       19.59        0.24      9.66 o 
  12   4   9       40.25       34.04     14.25 o 
  13   4   9       20.14       20.03     14.43 o 
  14   4   9       38.42       74.74     31.02 o 
   1   5   9       48.38       54.84      5.12 o 
   2   5   9        4.75        1.00      4.87 o 
   3   5   9      133.19      161.53      8.55 o 
   4   5   9     1191.07     1178.12     27.23 o 
   5   5   9       35.45       10.71     10.97 o 
   6   5   9      761.39      705.00     35.06 o 
   7   5   9       65.93       72.68     11.30 o 
   8   5   9       49.71       48.04     15.90 o 
   9   5   9        5.09        1.63      8.56 o 
  10   5   9      100.73      101.62     16.21 o 
  11   5   9       28.70       18.46     12.05 o 
  12   5   9       52.28       20.82     13.80 o 
  13   5   9        1.19      -11.27     15.95 o 
   0   6   9       29.57       23.38     10.02 o 
   1   6   9      141.06      155.49      8.95 o 
   2   6   9      111.16       94.47      7.94 o 
   3   6   9      357.31      320.67     17.85 o 
   4   6   9      396.39      391.29     17.45 o 
   5   6   9       77.37       72.22      9.97 o 
   6   6   9        0.39       10.09      8.47 o 
   7   6   9       12.30       -1.17      7.81 o 
   8   6   9        8.95       -0.85      8.04 o 
   9   6   9       14.91       15.27      9.53 o 
  10   6   9        4.14       10.83     10.49 o 
  11   6   9       15.08        2.31     16.56 o 
  12   6   9        4.40       -8.22     13.58 o 
   1   7   9        0.46       10.32      6.00 o 
   2   7   9      688.13      710.78     20.31 o 
   3   7   9       36.63       29.48      7.80 o 
   4   7   9      677.61      639.03     20.28 o 
   5   7   9        0.52        0.33      7.68 o 
   6   7   9       62.17       46.86     11.70 o 
   7   7   9        0.01        1.18      8.57 o 
   8   7   9       28.78        8.26      9.85 o 
   9   7   9        2.13       -9.14      9.70 o 
  10   7   9       64.01       47.23     13.19 o 
  11   7   9       26.63       17.21     14.21 o 
   0   8   9        4.24        2.11     10.92 o 
   1   8   9       21.55       12.08      7.16 o 
   2   8   9      492.32      488.29     24.04 o 
   3   8   9      206.07      225.31     18.51 o 
   4   8   9       48.99       25.26      9.86 o 
   5   8   9      745.53      772.32     27.05 o 
   6   8   9      117.78      124.02     14.22 o 
   7   8   9        3.25        7.47      9.87 o 
   8   8   9        4.65        0.94     10.04 o 
   9   8   9       16.16       17.36     11.43 o 
  10   8   9       21.68       19.75     13.47 o 
   1   9   9        1.10        5.40      9.74 o 
   2   9   9      106.27      104.04     16.78 o 
   3   9   9       39.04       29.36     11.30 o 
   4   9   9      353.41      338.82     35.79 o 
   5   9   9       97.98       91.10     15.14 o 
   6   9   9       49.02       45.74     11.69 o 
   7   9   9        3.72       -9.16      9.16 o 
   8   9   9       61.73       65.24     13.69 o 
   9   9   9       12.39       35.55     18.10 o 
   0  10   9      136.51      111.74     23.34 o 
   1  10   9       96.29      102.68     18.62 o 
   2  10   9        7.85       11.04     10.96 o 
   3  10   9        1.70        4.21     11.70 o 
   4  10   9        8.52        2.63     11.71 o 
   5  10   9        3.04       -1.01     10.63 o 
   6  10   9       78.74       43.26     14.27 o 
   7  10   9       14.57       26.62     12.95 o 
   1  11   9        4.24       -2.97     14.23 o 
   2  11   9        2.21       18.81     14.77 o 
   3  11   9        2.23       21.29     15.37 o 
   4  11   9       17.91       16.36     18.27 o 
   0   0  10     2082.79     2029.20     66.61 o 
   1   0  10     4621.04     4294.73     79.68 o 
   2   0  10     1145.90     1206.67     24.16 o 
   3   0  10     3817.95     3833.61     59.45 o 
   4   0  10      593.58      657.41     28.71 o 
   5   0  10     2306.79     2123.28     46.56 o 
   6   0  10       38.50       32.55      7.82 o 
   7   0  10      999.88      843.99     28.48 o 
   8   0  10      463.92      456.26     23.17 o 
   9   0  10     2529.45     2367.55    123.18 o 
  10   0  10      280.61      279.74     31.93 o 
  11   0  10       15.74        5.02     14.11 o 
  12   0  10        9.38       21.47     17.29 o 
  13   0  10      917.93      946.77     52.20 o 
  14   0  10        4.40        9.17     19.72 o 
   1   1  10     2010.23     1844.02     23.17 o 
   2   1  10     1390.10     1307.57     21.64 o 
   3   1  10     9647.96     8972.53     94.99 o 
   4   1  10       24.55       59.11     11.87 o 
   5   1  10      949.42      850.76     17.01 o 
   6   1  10        9.21       20.86      4.82 o 
   7   1  10      877.17      834.86     18.71 o 
   8   1  10       66.13       67.59      7.88 o 
   9   1  10     1899.73     1886.95     36.49 o 
  10   1  10       15.22       12.66      7.83 o 
  11   1  10        0.62        0.07      8.31 o 
  12   1  10       18.96       20.68     11.88 o 
  13   1  10       49.57       51.03     14.56 o 
  14   1  10        0.58        9.36     14.39 o 
   0   2  10     1664.65     1630.78     30.48 o 
   1   2  10     4735.83     4808.97     47.47 o 
   2   2  10        0.33        2.94      3.92 o 
   3   2  10     6895.47     6703.11     69.03 o 
   4   2  10        0.27        9.12      3.90 o 
   5   2  10      429.77      386.92     11.26 o 
   6   2  10        4.04       10.49      4.48 o 
   7   2  10      858.35      863.83     19.24 o 
   8   2  10       41.55       53.10      8.29 o 
   9   2  10      161.74      157.65     12.48 o 
  10   2  10       14.19        7.74      7.57 o 
  11   2  10      143.94      150.94     14.26 o 
  12   2  10       16.17        9.15      9.53 o 
  13   2  10       33.33       30.95     12.77 o 
  14   2  10        5.72        2.38     15.05 o 
   1   3  10      312.56      301.53      7.86 o 
   2   3  10     1338.68     1294.53     18.64 o 
   3   3  10      397.63      322.38      8.52 o 
   4   3  10        3.21       46.05     26.52 o 
   5   3  10      107.01      125.44      8.83 o 
   6   3  10      108.73      103.50      9.12 o 
   7   3  10      240.99      257.61     12.81 o 
   8   3  10       13.67       15.66      6.43 o 
   9   3  10        0.50        6.43      6.68 o 
  10   3  10       19.36       13.72      8.43 o 
  11   3  10       27.75       26.53      9.68 o 
  12   3  10       47.87       44.41     12.64 o 
  13   3  10       12.28       23.88     12.24 o 
  14   3  10        8.49       -5.25     14.70 o 
   0   4  10      375.59      377.21     14.43 o 
   1   4  10     3576.13     3696.36     42.28 o 
   2   4  10      215.26      203.64      7.44 o 
   3   4  10      586.91      498.07     12.71 o 
   4   4  10      686.75      775.44     27.80 o 
   5   4  10      129.69      138.82     10.29 o 
   6   4  10      247.78      246.62     15.22 o 
   7   4  10      144.41      155.06     11.62 o 
   8   4  10      423.20      414.19     15.62 o 
   9   4  10       16.66       24.32      8.38 o 
  10   4  10       52.34       55.24     11.32 o 
  11   4  10       40.10       39.88     12.37 o 
  12   4  10        2.44       -1.13     16.92 o 
  13   4  10        3.83        2.10     13.28 o 
   1   5  10     1326.35     1264.69     22.40 o 
   2   5  10      401.32      390.89     12.25 o 
   3   5  10      192.52      212.60     11.30 o 
   4   5  10       25.93       37.21     10.93 o 
   5   5  10       70.31       71.79      9.20 o 
   6   5  10       10.06        9.07      7.08 o 
   7   5  10        7.80       -2.67      6.29 o 
   8   5  10        1.32       -8.16      8.16 o 
   9   5  10        7.80       15.33      8.12 o 
  10   5  10        3.25        9.67     11.27 o 
  11   5  10        0.73      -10.44     10.44 o 
  12   5  10        1.72       -5.64     12.71 o 
  13   5  10       94.22      183.70     32.04 o 
   0   6  10      105.06      111.73     16.75 o 
   1   6  10      522.21      510.98     14.36 o 
   2   6  10      221.28      225.26     10.61 o 
   3   6  10      216.63      255.06     12.98 o 
   4   6  10       10.70        2.73      6.14 o 
   5   6  10      335.43      346.80     19.51 o 
   6   6  10       28.57       23.35      8.34 o 
   7   6  10      800.24      781.73     29.35 o 
   8   6  10       74.34       53.89     14.93 o 
   9   6  10      183.33      175.37     14.90 o 
  10   6  10       10.30        0.68      9.92 o 
  11   6  10      120.50      136.00     25.61 o 
  12   6  10        3.92       16.65     16.83 o 
   1   7  10     1694.48     1697.25     33.18 o 
   2   7  10      431.23      431.24     25.77 o 
   3   7  10        7.53       10.42      6.97 o 
   4   7  10        4.24        1.63      6.76 o 
   5   7  10      139.29      144.47     20.55 o 
   6   7  10        7.10       -8.47      8.47 o 
   7   7  10       92.03       90.18     12.84 o 
   8   7  10       68.92       61.03     12.11 o 
   9   7  10       21.81        8.82     10.44 o 
  10   7  10      104.91       70.44     14.73 o 
  11   7  10        0.18      -14.02     14.57 o 
   0   8  10      574.84      621.60     29.83 o 
   1   8  10       85.66       75.85     14.95 o 
   2   8  10      316.90      339.95     18.61 o 
   3   8  10        0.47        5.46      9.41 o 
   4   8  10       87.36       64.97     12.62 o 
   5   8  10       75.94       72.67     14.22 o 
   6   8  10        5.25       -6.68      9.33 o 
   7   8  10       97.51       95.83     13.68 o 
   8   8  10        7.05       13.97     10.80 o 
   9   8  10      113.13      104.12     15.55 o 
  10   8  10        8.96        4.03     13.19 o 
   1   9  10      146.28      156.09     17.29 o 
   2   9  10        1.91        5.07     10.14 o 
   3   9  10       29.73       20.68     11.54 o 
   4   9  10       42.33       55.58     13.83 o 
   5   9  10       10.86        5.46     11.34 o 
   6   9  10        0.29        3.25     10.15 o 
   7   9  10       11.20       11.63     10.28 o 
   8   9  10        0.47       -6.96      9.32 o 
   9   9  10        4.11        0.10     13.86 o 
   0  10  10       10.90       15.00     22.51 o 
   1  10  10        0.55        4.13     13.03 o 
   2  10  10       44.18       24.07     12.90 o 
   3  10  10        0.23        2.91     15.19 o 
   4  10  10       17.34       18.49     12.66 o 
   5  10  10       12.62       11.33     13.27 o 
   6  10  10        0.53       22.49     11.82 o 
   7  10  10       52.97       37.85     14.08 o 
   1  11  10        2.32       -3.29     14.33 o 
   2  11  10        6.80       20.57     15.06 o 
   3  11  10       18.76       17.55     15.90 o 
   4  11  10        2.30        2.13     13.72 o 
   1   1  11      693.90      670.21     11.81 o 
   2   1  11     2052.46     1923.63     29.04 o 
   3   1  11      360.70      329.34      8.85 o 
   4   1  11      243.18      233.95      8.96 o 
   5   1  11      218.88      241.99     11.15 o 
   6   1  11      249.38      279.00     10.92 o 
   7   1  11      367.33      351.75     12.76 o 
   8   1  11       51.74       58.47      8.58 o 
   9   1  11       57.07       65.27      9.85 o 
  10   1  11      103.72      137.29     13.46 o 
  11   1  11        0.00        4.82      8.84 o 
  12   1  11        0.01       -2.95     10.61 o 
  13   1  11        2.42       10.48     12.86 o 
  14   1  11        2.61       12.79     13.46 o 
   0   2  11    10540.51    10520.16    128.65 o 
   1   2  11      680.63      633.56     11.31 o 
   2   2  11      104.08       76.97      5.18 o 
   3   2  11      188.32      200.29      7.55 o 
   4   2  11        9.16       15.81      4.22 o 
   5   2  11       30.09       30.58      5.60 o 
   6   2  11     1221.00     1232.71     29.27 o 
   7   2  11      205.51      185.50     14.57 o 
   8   2  11      625.56      592.19     19.42 o 
   9   2  11       43.25       45.15     12.10 o 
  10   2  11      224.43      239.91     20.55 o 
  11   2  11        3.42        8.67      8.68 o 
  12   2  11      197.24      201.37     16.39 o 
  13   2  11       31.64       43.26     14.27 o 
  14   2  11        0.29       -2.19     16.28 o 
   1   3  11       71.86       71.36      4.59 o 
   2   3  11     1250.08     1327.01     21.22 o 
   3   3  11     1273.58     1282.09     21.47 o 
   4   3  11      116.11       99.77     10.37 o 
   5   3  11      291.16      311.17     12.86 o 
   6   3  11      180.27      169.22     10.84 o 
   7   3  11      421.62      413.96     16.17 o 
   8   3  11      515.10      486.51     18.43 o 
   9   3  11      165.99      152.33     12.80 o 
  10   3  11      499.01      513.87     20.82 o 
  11   3  11       51.03       46.55     10.86 o 
  12   3  11       72.08       84.41     14.63 o 
  13   3  11       11.63       24.01     13.01 o 
  14   3  11        9.05       -3.85     14.33 o 
   0   4  11     1617.89     1476.22     30.99 o 
   1   4  11     4209.71     4166.91     47.03 o 
   2   4  11       14.28       23.50      4.01 o 
   3   4  11        2.93        5.57      3.71 o 
   4   4  11     1629.77     1615.05     27.36 o 
   5   4  11      269.93      269.98     12.68 o 
   6   4  11      385.37      361.64     14.99 o 
   7   4  11        5.44       -1.71      5.99 o 
   8   4  11       49.15       46.86     10.60 o 
   9   4  11      155.76      168.68     13.60 o 
  10   4  11       29.88       17.28     10.10 o 
  11   4  11       27.53       29.08     11.53 o 
  12   4  11        4.17        7.49     13.94 o 
  13   4  11        1.07        0.25     14.14 o 
   1   5  11      317.90      292.48     11.26 o 
   2   5  11       81.41       64.98      6.71 o 
   3   5  11      315.46      315.38     14.61 o 
   4   5  11      270.54      287.23     13.39 o 
   5   5  11      106.19      119.58     12.88 o 
   6   5  11      397.39      397.48     18.01 o 
   7   5  11       17.68       17.70      8.13 o 
   8   5  11       70.16      101.36     14.74 o 
   9   5  11       90.20       85.73     12.56 o 
  10   5  11       47.49       65.12     14.46 o 
  11   5  11       19.17       17.57     12.60 o 
  12   5  11      157.11      166.20     21.30 o 
  13   5  11       12.43       23.02     20.73 o 
   0   6  11       78.21       84.84     11.78 o 
   1   6  11       66.03       68.91      7.49 o 
   2   6  11       48.29       45.81      6.62 o 
   3   6  11      317.27      316.19     14.48 o 
   4   6  11        0.01       -3.99      6.60 o 
   5   6  11      258.78      258.13     14.29 o 
   6   6  11      341.87      302.98     19.63 o 
   7   6  11       21.07        8.23      9.80 o 
   8   6  11       39.70       14.80      9.68 o 
   9   6  11        0.17        2.59      9.86 o 
  10   6  11        3.41        7.42     12.42 o 
  11   6  11       94.91      108.01     23.43 o 
  12   6  11       23.89        0.33     18.47 o 
   1   7  11      136.43      139.21     11.19 o 
   2   7  11       86.41       91.83     11.18 o 
   3   7  11        7.79        0.22      6.51 o 
   4   7  11       23.40        9.80      7.19 o 
   5   7  11       62.24       49.88     10.48 o 
   6   7  11        0.29       -6.90      7.58 o 
   7   7  11       28.53        7.54     10.68 o 
   8   7  11        1.80       -9.08      9.08 o 
   9   7  11        0.33       -6.49      9.02 o 
  10   7  11       45.76       47.39     13.69 o 
  11   7  11        0.03       -1.54     19.41 o 
   0   8  11      627.33      609.34     29.94 o 
   1   8  11      573.14      608.80     20.75 o 
   2   8  11      864.07      888.66     27.97 o 
   3   8  11       58.37       71.85     13.55 o 
   4   8  11        5.59        7.76      9.98 o 
   5   8  11        0.09       -8.74      8.74 o 
   6   8  11       20.46       12.51     10.17 o 
   7   8  11       69.11       47.59     10.95 o 
   8   8  11        9.26       -0.81     10.48 o 
   9   8  11        3.79       -3.15     10.62 o 
  10   8  11        6.33       -0.21     13.32 o 
   1   9  11       15.87       15.15     10.88 o 
   2   9  11       89.08       78.81     20.30 o 
   3   9  11        5.20       -3.05      9.98 o 
   4   9  11      180.80      165.15     18.74 o 
   5   9  11       34.85        3.28     14.11 o 
   6   9  11       16.17       10.28     12.14 o 
   7   9  11       99.83       58.29     13.45 o 
   8   9  11       21.98       27.85     10.79 o 
   9   9  11       31.29       27.80     12.39 o 
   0  10  11      140.12      110.10     36.70 o 
   1  10  11       22.77        0.50     13.80 o 
   2  10  11        2.38       -5.10     11.13 o 
   3  10  11        3.87       10.20     12.26 o 
   4  10  11      115.45      132.86     23.22 o 
   5  10  11        1.42        7.40     12.95 o 
   6  10  11       41.51       31.29     13.43 o 
   7  10  11       23.10       20.66     13.91 o 
   1  11  11        9.18       30.22     19.70 o 
   2  11  11       10.42        8.32     15.69 o 
   3  11  11        1.16       20.96     15.49 o 
   0   0  12     4425.24     4390.29     94.50 o 
   1   0  12        1.93        0.00      3.60 o 
   2   0  12      680.33      619.17     16.86 o 
   3   0  12     2055.08     1986.49     36.70 o 
   4   0  12     1014.68      945.06     27.81 o 
   5   0  12      496.79      409.02     18.62 o 
   6   0  12      369.38      349.65     18.47 o 
   7   0  12      284.68      264.12     17.72 o 
   8   0  12      175.53      166.31     18.24 o 
   9   0  12        6.54       -4.01      9.67 o 
  10   0  12        0.25        8.13     13.75 o 
  11   0  12       18.69        0.34     19.21 o 
  12   0  12      466.36      459.14     44.10 o 
  13   0  12      229.83      249.29     33.69 o 
  14   0  12       72.67       90.66     30.31 o 
   1   1  12      577.59      526.89     10.63 o 
   2   1  12     1763.94     1770.06     27.08 o 
   3   1  12      149.27      208.47      7.47 o 
   4   1  12       52.94       50.41      4.85 o 
   5   1  12      551.66      542.12     14.01 o 
   6   1  12     1688.13     1640.89     27.48 o 
   7   1  12      385.24      394.73     13.79 o 
   8   1  12     1149.12     1146.33     32.97 o 
   9   1  12       72.35       93.59     11.61 o 
  10   1  12       74.18       63.07     11.24 o 
  11   1  12        0.11       10.92      9.61 o 
  12   1  12      135.79      195.12     27.42 o 
  13   1  12        4.08        7.25     11.90 o 
  14   1  12        2.22       12.75     14.33 o 
   0   2  12     8447.20     8268.65    103.89 o 
   1   2  12      111.28      135.89      6.33 o 
   2   2  12      512.82      449.90     12.58 o 
   3   2  12      727.48      770.56     15.75 o 
   4   2  12      142.73      135.21      7.02 o 
   5   2  12        2.57       -0.03      3.86 o 
   6   2  12      291.19      264.77     12.66 o 
   7   2  12      141.54      146.36     11.01 o 
   8   2  12      343.04      325.17     15.74 o 
   9   2  12       43.05       58.70      9.69 o 
  10   2  12       88.24       85.53     11.10 o 
  11   2  12      196.85      208.18     25.03 o 
  12   2  12       10.89       22.73     10.49 o 
  13   2  12       32.90       42.14     13.89 o 
  14   2  12       80.76       76.42     23.82 o 
   1   3  12        0.01        1.07      2.87 o 
   2   3  12      119.05      140.33      6.27 o 
   3   3  12       42.95       41.22      6.29 o 
   4   3  12      371.95      385.11     13.03 o 
   5   3  12        2.41        1.97      4.82 o 
   6   3  12      728.61      689.43     19.65 o 
   7   3  12      113.13      105.91     10.24 o 
   8   3  12       62.54       64.97      9.83 o 
   9   3  12        1.59        2.72      7.80 o 
  10   3  12      151.21      149.40     15.79 o 
  11   3  12       33.31       31.31     10.38 o 
  12   3  12       33.59       10.35     11.42 o 
  13   3  12        1.24        2.26     12.07 o 
  14   3  12        6.13        8.40     20.27 o 
   0   4  12     1124.52     1183.56     27.52 o 
   1   4  12     4985.30     4876.56     54.01 o 
   2   4  12      104.57      129.72      7.92 o 
   3   4  12        3.18        0.84      4.28 o 
   4   4  12       16.48       13.49      4.47 o 
   5   4  12      632.35      640.77     18.45 o 
   6   4  12        2.49       13.93      6.30 o 
   7   4  12      238.54      261.64     14.34 o 
   8   4  12      178.40      190.31     13.84 o 
   9   4  12       41.81       21.44      8.66 o 
  10   4  12       41.87       46.09      9.69 o 
  11   4  12       11.26        4.55     10.38 o 
  12   4  12       36.56       29.71     13.19 o 
  13   4  12       18.69       35.62     16.14 o 
   1   5  12      317.95      324.33     14.63 o 
   2   5  12      314.36      356.51     12.40 o 
   3   5  12       42.93       47.38      7.16 o 
   4   5  12      219.20      195.40     12.00 o 
   5   5  12       37.33       38.19      7.63 o 
   6   5  12        5.23       -0.30      6.95 o 
   7   5  12        8.66        1.16      7.31 o 
   8   5  12      366.54      351.14     17.08 o 
   9   5  12       32.45       28.61     11.79 o 
  10   5  12        1.78       -1.98      9.63 o 
  11   5  12       13.77       18.81     13.15 o 
  12   5  12       31.58       24.98     14.90 o 
  13   5  12        4.66        9.01     21.29 o 
   0   6  12      752.73      731.83     41.08 o 
   1   6  12      102.36       96.20      9.22 o 
   2   6  12     5062.57     4942.36     68.73 o 
   3   6  12      664.48      631.49     19.46 o 
   4   6  12        3.29       -6.59      6.59 o 
   5   6  12      142.31      157.01     14.00 o 
   6   6  12       71.43       86.62     11.27 o 
   7   6  12      108.62      108.26     14.64 o 
   8   6  12       19.95        9.02      8.97 o 
   9   6  12       50.24       53.28     13.93 o 
  10   6  12      220.60      213.81     24.66 o 
  11   6  12       16.06       10.36     13.90 o 
  12   6  12       17.52       32.24     21.67 o 
   1   7  12      520.01      550.60     30.88 o 
   2   7  12       85.88       87.73     11.03 o 
   3   7  12      188.93      165.47     14.28 o 
   4   7  12     1061.59      985.45     25.91 o 
   5   7  12       36.61       31.24     11.03 o 
   6   7  12       71.50       60.16     14.89 o 
   7   7  12       91.08       49.54     13.07 o 
   8   7  12      171.47      158.06     16.47 o 
   9   7  12        0.16        6.02     10.59 o 
  10   7  12        9.78       11.93     12.90 o 
  11   7  12        0.86      -12.51     23.67 o 
   0   8  12        7.28       -7.78      9.96 o 
   1   8  12        1.59       14.28      8.82 o 
   2   8  12      232.21      211.83     16.29 o 
   3   8  12        3.00       -8.15      8.15 o 
   4   8  12       86.82       62.14     16.92 o 
   5   8  12       26.71        9.65     10.60 o 
   6   8  12       35.14       35.73     11.01 o 
   7   8  12        2.46       -0.56      9.61 o 
   8   8  12       13.00        4.21      9.86 o 
   9   8  12        9.36        0.97     10.67 o 
  10   8  12       71.81       60.90     24.45 o 
   1   9  12        0.22        2.10      9.41 o 
   2   9  12        2.17       -0.63     10.86 o 
   3   9  12       11.66       14.16     10.97 o 
   4   9  12       57.23       42.89     14.38 o 
   5   9  12        1.28       12.87     11.63 o 
   6   9  12       10.93       17.69     12.39 o 
   7   9  12       11.10        8.55     10.78 o 
   8   9  12      154.66      146.82     17.75 o 
   0  10  12       10.39       42.48     27.27 o 
   1  10  12        6.69       -1.27     12.11 o 
   2  10  12        0.45        7.02     11.73 o 
   3  10  12        9.91        7.10     12.16 o 
   4  10  12        0.03        8.15     14.68 o 
   5  10  12       16.87        4.59     12.79 o 
   6  10  12       13.25       27.13     14.26 o 
   1  11  12        2.62       -1.44     18.38 o 
   2  11  12        4.80       -5.13     15.05 o 
   3  11  12        2.28       26.59     16.41 o 
   1   1  13      156.25      138.12      6.09 o 
   2   1  13       32.83       14.57      4.96 o 
   3   1  13     1520.91     1452.82     23.68 o 
   4   1  13       13.08       13.10      3.77 o 
   5   1  13       78.59       85.61      8.11 o 
   6   1  13      297.08      296.28     12.56 o 
   7   1  13      159.39      158.48     10.69 o 
   8   1  13        0.04        9.85      7.91 o 
   9   1  13       74.41       70.34     10.90 o 
  10   1  13      297.07      269.42     17.80 o 
  11   1  13       10.40       22.33     11.40 o 
  12   1  13        4.39       21.55     12.26 o 
  13   1  13       52.05       72.08     16.07 o 
  14   1  13        1.84       13.24     16.09 o 
   0   2  13       39.49       38.25      5.21 o 
   1   2  13      572.23      619.59     12.62 o 
   2   2  13     1113.85     1151.76     18.71 o 
   3   2  13      128.80      127.87      7.39 o 
   4   2  13       35.49       31.99      4.74 o 
   5   2  13      755.78      800.00     17.59 o 
   6   2  13      121.51      118.85      9.86 o 
   7   2  13     1753.64     1694.12     33.14 o 
   8   2  13        8.18        5.15      7.04 o 
   9   2  13      376.94      388.16     23.80 o 
  10   2  13        1.35       -6.99      6.99 o 
  11   2  13       15.78       24.36      9.36 o 
  12   2  13        7.95        6.55     10.64 o 
  13   2  13      214.95      235.99     23.19 o 
  14   2  13        4.16       -3.82     17.78 o 
   1   3  13     1940.41     1701.68     23.49 o 
   2   3  13     1415.26     1348.40     19.39 o 
   3   3  13     2258.84     2061.45     28.43 o 
   4   3  13        7.45       16.38      4.93 o 
   5   3  13      847.46      749.29     19.67 o 
   6   3  13       69.89       69.56     11.80 o 
   7   3  13        3.17        5.29      6.64 o 
   8   3  13      314.69      331.94     19.85 o 
   9   3  13       41.68       34.23      9.05 o 
  10   3  13        2.94        4.21      8.44 o 
  11   3  13       78.29       93.10     12.86 o 
  12   3  13        3.48        8.20     10.20 o 
  13   3  13       71.73       45.97     14.53 o 
   0   4  13      173.21      188.54     11.54 o 
   1   4  13      271.00      277.47      9.52 o 
   2   4  13       63.80       80.88      6.70 o 
   3   4  13      906.59      841.59     18.71 o 
   4   4  13       22.91       24.73      5.46 o 
   5   4  13      184.81      169.23     10.51 o 
   6   4  13      193.40      175.52     12.60 o 
   7   4  13     2825.48     2788.16     47.34 o 
   8   4  13      264.11      209.87     14.55 o 
   9   4  13        0.28        5.15      8.34 o 
  10   4  13       38.35       22.90     12.69 o 
  11   4  13      269.04      259.97     20.40 o 
  12   4  13       11.70       20.27     12.96 o 
  13   4  13        3.85        4.71     15.02 o 
   1   5  13     1414.48     1433.93     25.47 o 
   2   5  13       71.83       55.66      6.81 o 
   3   5  13      215.78      256.83     14.85 o 
   4   5  13      633.61      637.50     19.37 o 
   5   5  13      121.59      140.34     12.94 o 
   6   5  13       22.16       19.00      8.33 o 
   7   5  13        8.15       29.07      9.21 o 
   8   5  13        0.82        1.54      7.51 o 
   9   5  13        2.90       -0.01     14.71 o 
  10   5  13        7.49      -10.34     10.34 o 
  11   5  13       39.07       31.42     14.60 o 
  12   5  13        9.18        6.68     14.82 o 
   0   6  13       35.88       46.40     11.46 o 
   1   6  13     1388.98     1376.35     54.02 o 
   2   6  13       24.63       28.17      7.60 o 
   3   6  13      356.27      344.57     19.25 o 
   4   6  13      387.61      393.81     16.97 o 
   5   6  13      232.70      224.53     14.35 o 
   6   6  13      120.94      121.69     11.88 o 
   7   6  13        1.00       -0.92      8.35 o 
   8   6  13        0.02        7.36      9.59 o 
   9   6  13      158.49      167.48     16.57 o 
  10   6  13       22.78        8.38     11.01 o 
  11   6  13        0.01      -12.39     12.39 o 
  12   6  13       12.90       -0.65     23.57 o 
   1   7  13        1.31       -4.37      7.30 o 
   2   7  13        1.23       -2.68      7.32 o 
   3   7  13       76.77       65.05     10.90 o 
   4   7  13      215.55      203.50     14.30 o 
   5   7  13      131.72      112.70     13.88 o 
   6   7  13       20.63       14.23     12.30 o 
   7   7  13        0.09        7.25      9.67 o 
   8   7  13       14.76       18.44     10.74 o 
   9   7  13        2.25        3.18     10.07 o 
  10   7  13       10.93       17.04     13.23 o 
  11   7  13       21.99       -3.61     18.45 o 
   0   8  13       72.65       56.02     13.84 o 
   1   8  13      709.95      771.38     27.05 o 
   2   8  13       81.17       83.66     12.43 o 
   3   8  13        4.15        3.12      8.70 o 
   4   8  13       28.78       37.99     12.73 o 
   5   8  13      112.82      105.28     15.89 o 
   6   8  13       21.14       16.72     10.28 o 
   7   8  13       13.63       15.61     13.84 o 
   8   8  13        7.49        4.31      9.75 o 
   9   8  13        0.56       -3.34     10.99 o 
   1   9  13      180.82      216.80     31.09 o 
   2   9  13        0.87       10.32     10.41 o 
   3   9  13       10.05       21.71     11.85 o 
   4   9  13        1.89        0.64     11.03 o 
   5   9  13       17.17       22.11     12.58 o 
   6   9  13        1.89       -4.34     17.74 o 
   7   9  13        2.40        2.61     11.10 o 
   8   9  13       14.76        8.19     15.55 o 
   0  10  13      103.51       94.59     33.66 o 
   1  10  13       60.70       43.56     20.84 o 
   2  10  13       13.44       19.13     12.87 o 
   3  10  13       22.18       31.83     14.11 o 
   4  10  13       18.91        0.85     12.55 o 
   5  10  13        2.75       14.75     14.05 o 
   6  10  13        0.91      -11.23     14.67 o 
   1  11  13       36.80       20.34     19.73 o 
   2  11  13        0.00        8.97     16.23 o 
   0   0  14     3141.90     2806.65    119.63 o 
   1   0  14       27.70       23.72      8.40 o 
   2   0  14     6179.44     6325.26     94.10 o 
   3   0  14     1362.10     1316.72     40.17 o 
   4   0  14      232.15      293.21     13.65 o 
   5   0  14      260.87      290.89     14.21 o 
   6   0  14      566.78      571.00     23.90 o 
   7   0  14       30.41       47.03     10.36 o 
   8   0  14      148.68      130.16     15.97 o 
   9   0  14      359.26      384.92     31.43 o 
  10   0  14      238.69      271.77     28.96 o 
  11   0  14       11.98       34.13     16.34 o 
  12   0  14      254.02      255.35     48.51 o 
  13   0  14        3.73        1.62     18.17 o 
  14   0  14       23.36      -16.22     27.27 o 
   1   1  14     1110.58     1060.07     26.82 o 
   2   1  14     3581.10     3444.01     46.38 o 
   3   1  14       11.72       -0.33      4.04 o 
   4   1  14      608.06      637.36     15.09 o 
   5   1  14      252.42      246.05     10.42 o 
   6   1  14      492.95      479.62     15.61 o 
   7   1  14        3.25        3.36      8.40 o 
   8   1  14     1170.06     1157.14     30.29 o 
   9   1  14       35.19       33.80      9.62 o 
  10   1  14      136.76      167.45     15.24 o 
  11   1  14       17.03       38.64     13.19 o 
  12   1  14       88.09       76.30     16.46 o 
  13   1  14        8.46        2.03     13.81 o 
  14   1  14       13.15       42.20     18.52 o 
   0   2  14     5485.59     5514.04     83.23 o 
   1   2  14       17.38       21.81      3.42 o 
   2   2  14       95.47       82.94      6.06 o 
   3   2  14        1.51        0.05      3.24 o 
   4   2  14      225.33      275.07      9.94 o 
   5   2  14       91.80       95.49      7.84 o 
   6   2  14       53.95       70.70     10.71 o 
   7   2  14        4.00        4.36      6.87 o 
   8   2  14      193.30      163.01     13.92 o 
   9   2  14      115.55      134.72     15.33 o 
  10   2  14        0.36       -1.64      8.17 o 
  11   2  14        8.01        7.05      9.68 o 
  12   2  14       14.92       14.80     11.70 o 
  13   2  14        2.81       14.05     14.38 o 
   1   3  14      425.78      415.02     10.23 o 
   2   3  14       24.58       34.58      4.96 o 
   3   3  14      286.12      341.48     10.69 o 
   4   3  14       61.61       52.86      6.60 o 
   5   3  14      137.77      136.49      9.65 o 
   6   3  14       47.12       56.74      9.90 o 
   7   3  14      166.79      184.47     12.98 o 
   8   3  14      276.09      269.61     15.44 o 
   9   3  14       68.42       62.07     10.90 o 
  10   3  14       43.40       38.53     10.14 o 
  11   3  14        5.46       19.50     10.10 o 
  12   3  14        4.19        6.39      9.75 o 
  13   3  14        5.27        8.02     14.57 o 
   0   4  14        2.46       -3.75      6.16 o 
   1   4  14      146.32      134.71      7.56 o 
   2   4  14      245.75      250.29      9.57 o 
   3   4  14      179.32      157.61      9.71 o 
   4   4  14      203.21      204.26     10.83 o 
   5   4  14       31.76       29.32      6.75 o 
   6   4  14       28.02       11.61      8.59 o 
   7   4  14       19.61       19.38      7.65 o 
   8   4  14        2.18        1.79      7.77 o 
   9   4  14       18.15        5.89      8.64 o 
  10   4  14       31.41       24.57      9.95 o 
  11   4  14        2.03        7.23     11.14 o 
  12   4  14       54.39       32.43     13.39 o 
  13   4  14        6.36        8.05     15.43 o 
   1   5  14       51.80       47.82      6.82 o 
   2   5  14      417.67      408.37     15.70 o 
   3   5  14        0.21       -0.83      5.99 o 
   4   5  14      314.22      320.18     15.13 o 
   5   5  14      166.41      170.39     12.59 o 
   6   5  14        2.49        1.09      6.82 o 
   7   5  14       10.65       -1.18      7.33 o 
   8   5  14      275.23      264.02     17.33 o 
   9   5  14        7.31       -3.67      9.31 o 
  10   5  14       39.53       44.94     13.81 o 
  11   5  14       22.56        3.66     12.81 o 
  12   5  14       25.69        1.64     17.33 o 
   0   6  14     1496.23     1455.91     42.65 o 
   1   6  14     1134.56     1156.75     30.14 o 
   2   6  14     1421.24     1462.96     30.75 o 
   3   6  14      493.49      468.85     18.18 o 
   4   6  14      423.41      419.62     21.48 o 
   5   6  14      122.86      129.31     12.54 o 
   6   6  14       13.15        4.02      7.45 o 
   7   6  14       32.13       24.19      8.86 o 
   8   6  14       37.54       44.72     13.71 o 
   9   6  14        0.11      -10.92     10.92 o 
  10   6  14        9.05       -9.56     11.97 o 
  11   6  14        7.84       -2.35     14.69 o 
   1   7  14       33.51       22.82      9.23 o 
   2   7  14        2.97        3.92      7.76 o 
   3   7  14       22.50       25.53      9.40 o 
   4   7  14      329.99      360.64     17.69 o 
   5   7  14      171.73      183.43     14.31 o 
   6   7  14        0.16       -1.96      8.27 o 
   7   7  14       19.10       21.13     10.87 o 
   8   7  14      194.47      202.62     16.32 o 
   9   7  14       14.62       17.73     11.88 o 
  10   7  14        7.30        0.20     14.70 o 
   0   8  14       44.67       14.14     11.79 o 
   1   8  14       20.01       17.87      9.55 o 
   2   8  14      238.78      269.00     18.33 o 
   3   8  14       15.59       11.86      9.47 o 
   4   8  14       88.53       86.48     15.09 o 
   5   8  14        3.07        0.59     10.35 o 
   6   8  14        9.86       -0.16      9.83 o 
   7   8  14       44.00       28.24     11.91 o 
   8   8  14       10.80        5.06     10.44 o 
   9   8  14       19.49       13.51     12.04 o 
   1   9  14       29.71       13.37     10.70 o 
   2   9  14        0.23       11.54     11.43 o 
   3   9  14        0.31       10.82     11.91 o 
   4   9  14       29.71       26.84     12.69 o 
   5   9  14       20.45       12.06     14.09 o 
   6   9  14       20.66       15.96     13.05 o 
   7   9  14       12.88       21.34     15.08 o 
   8   9  14       21.48       -7.30     12.91 o 
   0  10  14       67.19       54.95     32.64 o 
   1  10  14        1.48       -3.53     14.21 o 
   2  10  14       35.50       52.64     14.69 o 
   3  10  14       19.36       17.22     13.21 o 
   4  10  14        0.03       -4.33     12.95 o 
   5  10  14        3.23        0.25     13.02 o 
   1   1  15      343.73      393.88     10.98 o 
   2   1  15       10.45       14.35      3.67 o 
   3   1  15      101.69      117.02      7.55 o 
   4   1  15       17.01       12.65      4.73 o 
   5   1  15       32.69       31.44      6.13 o 
   6   1  15      722.36      697.61     18.94 o 
   7   1  15      173.57      193.08     24.28 o 
   8   1  15       15.31       23.31     10.57 o 
   9   1  15      118.92       95.23     12.47 o 
  10   1  15       19.21       10.32      9.18 o 
  11   1  15       26.84       21.68     12.34 o 
  12   1  15        2.54        1.54     11.86 o 
  13   1  15        6.60       15.67     14.85 o 
   0   2  15      510.83      507.90     16.03 o 
   1   2  15      153.35      175.29      8.17 o 
   2   2  15      329.02      329.91     12.15 o 
   3   2  15      112.63      126.82      8.90 o 
   4   2  15      802.51      859.48     17.38 o 
   5   2  15      212.50      211.53     15.50 o 
   6   2  15      120.93      117.00     10.93 o 
   7   2  15     1578.92     1543.65     32.42 o 
   8   2  15      348.51      367.94     24.29 o 
   9   2  15      258.34      235.69     15.58 o 
  10   2  15        4.69        5.18      9.33 o 
  11   2  15       35.13       11.58     10.01 o 
  12   2  15       40.34       57.63     15.65 o 
  13   2  15       15.34        9.73     14.75 o 
   1   3  15      296.37      277.56      9.81 o 
   2   3  15        4.91        1.80      3.87 o 
   3   3  15      723.53      671.43     16.62 o 
   4   3  15      318.97      358.81     14.75 o 
   5   3  15        4.35       10.53      5.69 o 
   6   3  15      976.10      970.78     22.59 o 
   7   3  15        0.09        1.40      6.99 o 
   8   3  15      265.89      236.87     19.68 o 
   9   3  15      243.48      224.57     15.67 o 
  10   3  15       16.67       30.70      9.66 o 
  11   3  15      102.69       71.65     12.44 o 
  12   3  15       62.89      103.31     15.04 o 
  13   3  15        0.59      -10.20     18.51 o 
   0   4  15     1352.28     1426.12     32.76 o 
   1   4  15      123.04      122.94      7.43 o 
   2   4  15      469.47      438.38     13.94 o 
   3   4  15      426.78      398.83     13.80 o 
   4   4  15      160.73      161.00     10.85 o 
   5   4  15       30.23       25.70      7.80 o 
   6   4  15      103.03      107.60      9.80 o 
   7   4  15       35.41       29.24      8.54 o 
   8   4  15       28.35       15.12     12.95 o 
   9   4  15       57.53       48.46     10.73 o 
  10   4  15       55.01       35.61     10.94 o 
  11   4  15      137.48      123.53     16.52 o 
  12   4  15       22.27       16.31     15.69 o 
   1   5  15     1070.68     1153.31     23.25 o 
   2   5  15      350.15      326.57     18.22 o 
   3   5  15     1144.48     1092.67     26.00 o 
   4   5  15        6.60       -5.51      6.05 o 
   5   5  15      580.16      550.81     20.23 o 
   6   5  15      243.83      265.78     13.87 o 
   7   5  15        4.87        2.78      6.96 o 
   8   5  15      142.23      134.63     12.97 o 
   9   5  15       34.23       23.51     10.00 o 
  10   5  15       22.23       34.19     11.99 o 
  11   5  15        1.75      -12.39     12.39 o 
  12   5  15        7.71       20.54     20.39 o 
   0   6  15      354.76      376.74     23.00 o 
   1   6  15      841.13      845.50     25.80 o 
   2   6  15       59.36       60.84     10.76 o 
   3   6  15        8.92        1.28      7.99 o 
   4   6  15        7.50       15.29      7.76 o 
   5   6  15      132.54       97.89     11.16 o 
   6   6  15       69.20       69.18     10.84 o 
   7   6  15       20.21        7.09      8.23 o 
   8   6  15        0.99       -2.90      9.43 o 
   9   6  15        6.92       -0.62     12.14 o 
  10   6  15        1.76       16.45     13.28 o 
  11   6  15        3.93      -17.52     20.58 o 
   1   7  15        3.92       10.86      8.43 o 
   2   7  15        2.06        5.51      8.40 o 
   3   7  15        2.80        4.38      8.03 o 
   4   7  15       57.46       50.26     11.07 o 
   5   7  15       65.29       74.68     11.16 o 
   6   7  15       43.60       30.01     10.63 o 
   7   7  15        0.07        4.72      9.79 o 
   8   7  15        1.41        1.47     10.39 o 
   9   7  15       19.07       -1.73     10.83 o 
  10   7  15        0.32       -4.64     15.20 o 
   0   8  15      165.20      193.17     45.47 o 
   1   8  15       65.52       93.74     18.72 o 
   2   8  15      538.30      575.39     24.97 o 
   3   8  15       28.01       16.90      9.88 o 
   4   8  15      204.85      210.19     20.42 o 
   5   8  15        0.39      -10.58     10.58 o 
   6   8  15       26.42        9.95     12.64 o 
   7   8  15       60.44       41.17     14.56 o 
   8   8  15        5.33       -3.06     10.16 o 
   9   8  15        0.01       11.32     11.92 o 
   1   9  15        5.61        3.96     11.45 o 
   2   9  15        7.10        4.17     11.71 o 
   3   9  15       15.15        1.75     12.09 o 
   4   9  15      156.28      140.61     19.22 o 
   5   9  15       23.90       44.62     14.56 o 
   6   9  15       26.85       24.14     14.62 o 
   7   9  15        4.29       -6.87     14.35 o 
   0  10  15       84.57       91.75     37.92 o 
   1  10  15        7.58       23.50     16.13 o 
   2  10  15        4.42       13.45     13.43 o 
   3  10  15        0.07      -11.78     11.78 o 
   4  10  15       18.87       25.39     15.18 o 
   5  10  15      103.68       78.27     22.72 o 
   0   0  16      241.09      277.70     18.34 o 
   1   0  16      132.09      151.15     11.90 o 
   2   0  16     3799.14     3604.41     60.56 o 
   3   0  16     1546.64     1493.71     32.60 o 
   4   0  16        5.27        1.30      5.82 o 
   5   0  16     1316.72     1355.82     38.50 o 
   6   0  16      248.78      249.45     19.39 o 
   7   0  16      158.78      148.88     17.86 o 
   8   0  16       58.73       43.78     12.23 o 
   9   0  16     1570.07     1563.23     87.34 o 
  10   0  16        6.41       11.42     26.97 o 
  11   0  16       46.14       53.61     22.46 o 
  12   0  16       17.01       16.84     18.76 o 
  13   0  16       94.50       68.57     31.88 o 
   1   1  16     1284.57     1196.01     20.70 o 
   2   1  16       42.27       45.23      5.58 o 
   3   1  16     1684.20     1505.56     25.38 o 
   4   1  16       59.46       79.67      7.18 o 
   5   1  16        3.30        7.92      4.85 o 
   6   1  16        0.06        7.06      5.36 o 
   7   1  16     1573.73     1530.58     35.28 o 
   8   1  16      566.78      614.49     23.34 o 
   9   1  16      356.07      327.21     19.00 o 
  10   1  16       31.40       19.31     10.89 o 
  11   1  16       53.87       56.14     14.36 o 
  12   1  16        1.89       -1.79     11.78 o 
  13   1  16       57.36       62.67     16.50 o 
   0   2  16      148.71      136.62     12.48 o 
   1   2  16      982.08      950.78     18.65 o 
   2   2  16      439.11      458.56     12.98 o 
   3   2  16     1757.94     1792.95     27.04 o 
   4   2  16       77.35      111.10      7.73 o 
   5   2  16       18.82       17.60      5.66 o 
   6   2  16      106.31       88.48      9.24 o 
   7   2  16     1245.99     1224.41     28.88 o 
   8   2  16       15.96       22.49      8.22 o 
   9   2  16        7.58       13.82      9.42 o 
  10   2  16       16.61        2.80      9.32 o 
  11   2  16       20.07       29.49     11.96 o 
  12   2  16       17.02       10.61     12.89 o 
  13   2  16       57.17       89.79     20.51 o 
   1   3  16      145.82      152.25      8.84 o 
   2   3  16      573.65      547.68     13.58 o 
   3   3  16      228.37      261.96     14.57 o 
   4   3  16       33.48       23.60      7.29 o 
   5   3  16      194.20      200.01     11.51 o 
   6   3  16       34.80       41.19      8.27 o 
   7   3  16      200.52      183.34     13.64 o 
   8   3  16      163.75      172.44     13.53 o 
   9   3  16      115.74      111.38     12.95 o 
  10   3  16       83.20       72.12     12.39 o 
  11   3  16        1.22       -8.71      8.71 o 
  12   3  16       32.72       28.03     13.43 o 
  13   3  16       12.60       29.32     22.15 o 
   0   4  16      250.95      250.38     14.25 o 
   1   4  16        3.60        0.99      5.24 o 
   2   4  16      543.87      513.65     17.33 o 
   3   4  16      458.03      437.21     16.59 o 
   4   4  16      136.97      147.15     10.89 o 
   5   4  16      268.93      251.36     16.59 o 
   6   4  16       99.91       83.60      9.40 o 
   7   4  16      326.60      374.62     16.26 o 
   8   4  16        0.00        7.29      9.21 o 
   9   4  16        3.96        9.19      8.95 o 
  10   4  16        2.11       -8.73      8.73 o 
  11   4  16       79.53       86.41     12.87 o 
  12   4  16       20.20       22.50     15.16 o 
   1   5  16     1533.70     1464.42     27.14 o 
   2   5  16      689.13      631.46     19.64 o 
   3   5  16       32.93       31.77      7.99 o 
   4   5  16       28.69       28.59      8.22 o 
   5   5  16       33.66       28.82      8.63 o 
   6   5  16      111.31      118.91     10.67 o 
   7   5  16        1.36        4.90      7.10 o 
   8   5  16      142.92      150.68     14.35 o 
   9   5  16       34.22       25.47     10.30 o 
  10   5  16        0.19        0.91     10.47 o 
  11   5  16       11.15        0.47     12.89 o 
  12   5  16       22.12        1.46     21.80 o 
   0   6  16      584.18      555.81     41.14 o 
   1   6  16       25.43       17.40      8.23 o 
   2   6  16      179.83      180.09     14.69 o 
   3   6  16      100.62      111.47     11.44 o 
   4   6  16      145.18      159.59     13.22 o 
   5   6  16      517.34      533.77     21.12 o 
   6   6  16        0.02        0.31      8.04 o 
   7   6  16      187.42      188.58     16.48 o 
   8   6  16        3.35        9.85     10.18 o 
   9   6  16       15.51        7.91     10.73 o 
  10   6  16        1.27      -11.81     11.81 o 
  11   6  16       81.93       69.18     43.44 o 
   1   7  16      427.92      452.16     21.61 o 
   2   7  16        0.07       -8.14      8.14 o 
   3   7  16      142.49      142.06     14.88 o 
   4   7  16      160.65      169.41     16.14 o 
   5   7  16      146.62      174.15     14.89 o 
   6   7  16       52.41       37.89     11.09 o 
   7   7  16       27.50       27.29     11.80 o 
   8   7  16       49.89       66.89     13.88 o 
   9   7  16        3.57       -5.95     10.63 o 
  10   7  16        2.25        6.43     14.77 o 
   0   8  16       11.28        0.12     14.76 o 
   1   8  16      188.53      220.47     17.65 o 
   2   8  16       13.69        5.08      9.58 o 
   3   8  16       28.50       28.81     10.97 o 
   4   8  16       44.55       39.59     11.33 o 
   5   8  16      147.27      115.37     17.27 o 
   6   8  16        0.39       -6.07     11.46 o 
   7   8  16      140.86      132.03     16.69 o 
   8   8  16        0.03       -7.42     11.82 o 
   9   8  16       16.86       31.75     19.87 o 
   1   9  16       29.35       21.89     12.56 o 
   2   9  16       21.35       27.43     12.03 o 
   3   9  16        2.68       18.12     12.66 o 
   4   9  16       13.01       15.04     14.22 o 
   5   9  16       47.66       39.54     14.68 o 
   6   9  16        0.07       -9.50     17.88 o 
   7   9  16       16.50       29.42     16.81 o 
   0  10  16        7.44      -14.71     27.27 o 
   1  10  16        5.56        8.47     15.20 o 
   2  10  16        9.32      -12.59     14.01 o 
   3  10  16        6.46      -12.81     12.81 o 
   4  10  16        3.60       -2.90     15.50 o 
   1   1  17       90.40      113.81      8.86 o 
   2   1  17        2.86        7.27      4.35 o 
   3   1  17        1.72       11.63      4.82 o 
   4   1  17      371.80      337.30     12.44 o 
   5   1  17       51.53       60.98      8.48 o 
   6   1  17      749.61      742.48     19.87 o 
   7   1  17        1.40       16.55      8.13 o 
   8   1  17       19.68       18.87      9.13 o 
   9   1  17       34.28       35.55     10.44 o 
  10   1  17      262.73      257.47     22.06 o 
  11   1  17        9.15        0.74     11.99 o 
  12   1  17       24.08       27.23     13.53 o 
  13   1  17        4.90       17.94     16.74 o 
   0   2  17      282.51      291.30     23.82 o 
   1   2  17       29.92       23.77      5.02 o 
   2   2  17      651.76      656.36     15.91 o 
   3   2  17      621.67      586.90     18.09 o 
   4   2  17     1008.97      976.44     21.97 o 
   5   2  17        3.47       -1.22      5.63 o 
   6   2  17      224.18      208.12     13.94 o 
   7   2  17       81.06       90.35     10.33 o 
   8   2  17      389.60      403.89     20.33 o 
   9   2  17       19.34       21.96      9.81 o 
  10   2  17       58.71       43.12     11.38 o 
  11   2  17        1.61        2.15     11.55 o 
  12   2  17       50.23       30.52     15.15 o 
  13   2  17        7.45       25.87     17.05 o 
   1   3  17       19.97       18.48      5.26 o 
   2   3  17     1253.64     1274.35     25.16 o 
   3   3  17       16.20       12.77      5.91 o 
   4   3  17       18.90       22.44      6.42 o 
   5   3  17        1.50        4.42      5.97 o 
   6   3  17      789.90      788.49     20.90 o 
   7   3  17        2.46        2.45      6.94 o 
   8   3  17      184.61      167.58     13.89 o 
   9   3  17        2.15       23.49      9.66 o 
  10   3  17      199.19      240.28     20.61 o 
  11   3  17        6.12       12.71     10.30 o 
  12   3  17       51.24       56.01     14.97 o 
   0   4  17     3176.46     3076.72     57.01 o 
   1   4  17       48.25       45.80     13.26 o 
   2   4  17       48.60       53.46      8.54 o 
   3   4  17        0.94        1.84      6.17 o 
   4   4  17      389.26      412.56     17.12 o 
   5   4  17       12.72       10.59      5.31 o 
   6   4  17      269.84      261.51     13.91 o 
   7   4  17       98.67       97.53     10.54 o 
   8   4  17        1.54        2.45      7.48 o 
   9   4  17      108.70      114.11     13.47 o 
  10   4  17       11.38       18.93     10.40 o 
  11   4  17        1.52       -4.64     10.37 o 
  12   4  17        4.71       -6.93     13.51 o 
   1   5  17       88.01       85.53     10.81 o 
   2   5  17      535.30      529.35     20.88 o 
   3   5  17       62.10       87.37     10.33 o 
   4   5  17      146.93      146.97     12.29 o 
   5   5  17       11.32       10.85      7.59 o 
   6   5  17        1.12        7.84      6.76 o 
   7   5  17        1.55       -2.13      6.99 o 
   8   5  17      128.39      153.08     13.40 o 
   9   5  17        1.98        6.35      9.62 o 
  10   5  17       85.89       98.38     15.47 o 
  11   5  17        5.47        6.65     11.69 o 
   0   6  17      699.07      715.82     30.21 o 
   1   6  17        1.33       -1.45      7.76 o 
   2   6  17        4.64        9.75      7.72 o 
   3   6  17        0.15        9.37      8.16 o 
   4   6  17       30.47       25.55      8.60 o 
   5   6  17       28.24       25.07     11.38 o 
   6   6  17       51.16       45.74     10.04 o 
   7   6  17        2.82       13.31      9.15 o 
   8   6  17       30.16       40.29     10.84 o 
   9   6  17        0.70       10.28     11.43 o 
  10   6  17        0.21        2.18     11.34 o 
   1   7  17        1.49        4.84      8.48 o 
   2   7  17       89.11       91.08     12.80 o 
   3   7  17       76.84       50.58     11.37 o 
   4   7  17      379.26      356.15     20.86 o 
   5   7  17       21.49       16.40     13.81 o 
   6   7  17        1.24       -8.15      8.15 o 
   7   7  17        2.92       12.35     12.32 o 
   8   7  17        5.40       -2.86     10.49 o 
   9   7  17        0.00        4.48     12.89 o 
   0   8  17       69.48       51.70     18.86 o 
   1   8  17       14.48       15.88     10.35 o 
   2   8  17      185.03      174.33     18.18 o 
   3   8  17      163.01      157.55     17.65 o 
   4   8  17       11.18       15.63     10.53 o 
   5   8  17       30.07       14.82     11.89 o 
   6   8  17        0.41       -5.50     10.83 o 
   7   8  17        4.52        3.77     12.70 o 
   8   8  17        4.34      -10.12     12.43 o 
   1   9  17        0.73       -0.64     11.54 o 
   2   9  17        1.37        2.89     10.92 o 
   3   9  17       12.51       13.40     19.74 o 
   4   9  17       73.92       85.24     17.43 o 
   5   9  17       12.71        6.92     12.73 o 
   6   9  17        7.03       -9.07     14.45 o 
   0  10  17       57.16       79.09     25.65 o 
   1  10  17       28.70       13.19     16.43 o 
   2  10  17        6.89       -6.39     15.83 o 
   3  10  17       14.62       15.19     17.39 o 
   0   0  18     1115.45     1140.93     39.19 o 
   1   0  18       53.17       38.28     13.47 o 
   2   0  18      629.84      647.44     20.55 o 
   3   0  18     4093.73     4072.06     81.13 o 
   4   0  18       52.98       49.85     10.53 o 
   5   0  18      126.15      143.53     14.95 o 
   6   0  18     1060.04     1066.40     36.15 o 
   7   0  18      421.45      458.73     40.79 o 
   8   0  18     1948.62     1964.80     70.17 o 
   9   0  18        3.04       -2.08     12.79 o 
  10   0  18        0.74       17.72     16.64 o 
  11   0  18       73.13       46.77     32.19 o 
  12   0  18        0.99       17.76     19.70 o 
  13   0  18       63.93       23.42     33.15 o 
   1   1  18      564.34      599.14     16.41 o 
   2   1  18      271.78      259.87     10.94 o 
   3   1  18        0.69       10.59      4.95 o 
   4   1  18        0.10        5.32      4.82 o 
   5   1  18        0.05        6.29      5.25 o 
   6   1  18      986.66      970.51     27.40 o 
   7   1  18      930.47      904.80     27.20 o 
   8   1  18       31.96       35.98     10.36 o 
   9   1  18      169.37      141.01     14.85 o 
  10   1  18       13.46       16.08     11.96 o 
  11   1  18        0.13        8.00     12.39 o 
  12   1  18       25.74       44.83     15.98 o 
  13   1  18        0.63       -1.53     20.24 o 
   0   2  18       98.38      116.03     14.59 o 
   1   2  18       54.86       63.79      7.18 o 
   2   2  18       56.91       37.26      6.10 o 
   3   2  18        9.73       11.36      5.54 o 
   4   2  18     1101.59     1116.80     25.21 o 
   5   2  18      144.90      152.06     13.90 o 
   6   2  18        0.06        4.73      6.54 o 
   7   2  18       91.91       62.80     14.89 o 
   8   2  18       14.80       15.95      9.52 o 
   9   2  18       94.72       82.64     12.78 o 
  10   2  18        0.63       -3.14      9.97 o 
  11   2  18       16.93       22.44     13.00 o 
  12   2  18       36.76       58.80     15.95 o 
   1   3  18      102.22       96.12      8.87 o 
   2   3  18        0.01        1.64      5.01 o 
   3   3  18       46.49       39.19      8.04 o 
   4   3  18       73.60       84.69      8.74 o 
   5   3  18      235.97      215.79     12.39 o 
   6   3  18        7.82        6.48      6.64 o 
   7   3  18       10.75        6.70      7.22 o 
   8   3  18       26.82       16.60      7.77 o 
   9   3  18        2.69       11.68      8.95 o 
  10   3  18        0.09        3.57     10.07 o 
  11   3  18        6.05       -1.88     10.78 o 
  12   3  18       19.69       15.38     17.69 o 
   0   4  18      186.07      144.01     13.09 o 
   1   4  18      144.77      123.09      9.64 o 
   2   4  18      350.83      395.44     16.55 o 
   3   4  18       47.30       48.52      8.47 o 
   4   4  18       12.85       13.04      7.01 o 
   5   4  18       99.56       93.40     13.99 o 
   6   4  18      221.66      201.68     13.22 o 
   7   4  18        3.38       10.83      7.47 o 
   8   4  18       10.26        9.24      8.11 o 
   9   4  18       33.55       26.19      9.26 o 
  10   4  18        0.07       -7.02      9.76 o 
  11   4  18       16.69       35.33     12.45 o 
  12   4  18       10.27       -5.71     23.18 o 
   1   5  18      387.44      399.19     26.18 o 
   2   5  18      119.29       89.49     10.26 o 
   3   5  18        9.62        6.04      8.55 o 
   4   5  18      625.36      592.25     21.09 o 
   5   5  18        5.93       -1.02      7.74 o 
   6   5  18       15.81       14.87      8.14 o 
   7   5  18       60.69       69.85     10.13 o 
   8   5  18       61.43       60.25     11.04 o 
   9   5  18        2.58        4.39      8.86 o 
  10   5  18       32.86       30.61     10.51 o 
  11   5  18        7.05       13.16     13.70 o 
   0   6  18       66.74       52.36     13.80 o 
   1   6  18      159.85      169.02     14.78 o 
   2   6  18      110.79      117.80     12.82 o 
   3   6  18       82.61       48.20     10.75 o 
   4   6  18       78.12       78.92     11.13 o 
   5   6  18       96.68      100.68     12.46 o 
   6   6  18      285.39      311.62     24.66 o 
   7   6  18       79.82       98.51     15.03 o 
   8   6  18       34.28       23.55     10.24 o 
   9   6  18       17.59       41.26     13.26 o 
  10   6  18        1.17       -8.47     11.93 o 
   1   7  18      143.38      181.04     15.93 o 
   2   7  18       28.42       33.25     10.56 o 
   3   7  18       26.31        1.45      9.57 o 
   4   7  18       99.53       92.03     13.64 o 
   5   7  18      171.79      181.07     23.60 o 
   6   7  18        8.35        6.79      9.28 o 
   7   7  18        1.27       -9.46      9.46 o 
   8   7  18      165.37      150.19     21.47 o 
   9   7  18        0.27       -9.86     18.68 o 
   0   8  18       87.07      145.61     68.38 o 
   1   8  18       20.35        8.64     10.46 o 
   2   8  18       91.94       87.60     14.24 o 
   3   8  18       13.24        0.95     10.77 o 
   4   8  18       11.06       16.35     10.97 o 
   5   8  18       50.12       64.11     15.66 o 
   6   8  18       48.19       38.21     15.23 o 
   7   8  18       25.87       13.45     14.93 o 
   8   8  18       27.09       20.10     17.76 o 
   1   9  18        0.30        8.18     14.24 o 
   2   9  18        6.77       15.98     14.50 o 
   3   9  18       31.08       24.69     13.81 o 
   4   9  18       23.06       27.01     14.75 o 
   5   9  18       19.79       42.15     21.22 o 
   6   9  18       20.18       -0.35     16.03 o 
   0  10  18       18.50       15.42     22.06 o 
   1  10  18       34.71       37.34     18.34 o 
   2  10  18        0.20      -15.41     15.41 o 
   1   1  19        0.27        4.02      6.64 o 
   2   1  19        0.52       -2.36      4.34 o 
   3   1  19      557.18      539.12     34.84 o 
   4   1  19       64.67       65.08      7.40 o 
   5   1  19      163.56      166.60     11.76 o 
   6   1  19      123.98       98.07     12.10 o 
   7   1  19      415.36      388.18     23.92 o 
   8   1  19       15.00       14.90      9.08 o 
   9   1  19        1.72       16.92     11.42 o 
  10   1  19       41.85       48.79     14.05 o 
  11   1  19        8.28        6.74     12.95 o 
  12   1  19        7.79       12.25     14.23 o 
   0   2  19      108.36      121.34     13.33 o 
   1   2  19       36.46       33.43      6.67 o 
   2   2  19        3.28       -0.75      4.72 o 
   3   2  19      541.93      569.63     16.10 o 
   4   2  19      516.84      507.38     32.47 o 
   5   2  19      422.87      453.46     19.36 o 
   6   2  19       51.01       42.21      8.19 o 
   7   2  19      204.47      204.45     15.91 o 
   8   2  19      343.84      324.23     25.62 o 
   9   2  19      150.53      171.82     16.47 o 
  10   2  19       26.87       42.73     11.93 o 
  11   2  19       48.47       49.42     14.90 o 
  12   2  19        9.96       13.78     16.82 o 
   1   3  19     1672.12     1656.12     37.12 o 
   2   3  19        4.57       13.50      7.04 o 
   3   3  19       13.00       12.77      7.08 o 
   4   3  19       73.42       84.24      8.86 o 
   5   3  19      142.99      157.14     11.43 o 
   6   3  19       79.13       91.08     10.03 o 
   7   3  19      209.62      216.81     13.91 o 
   8   3  19       14.83       12.54      8.12 o 
   9   3  19      222.37      208.19     17.79 o 
  10   3  19       38.47       44.85     12.35 o 
  11   3  19       18.56       18.09     11.91 o 
  12   3  19        1.05        8.99     15.32 o 
   0   4  19        1.19       -0.20      9.15 o 
   1   4  19      216.17      193.37     12.50 o 
   2   4  19       60.14       60.02      9.01 o 
   3   4  19      629.83      624.72     20.57 o 
   4   4  19       13.06       35.46      8.17 o 
   5   4  19       15.87       13.01      7.43 o 
   6   4  19      272.87      249.27     14.39 o 
   7   4  19      583.73      558.36     20.19 o 
   8   4  19       32.84       22.56      8.97 o 
   9   4  19       49.12       53.25     10.50 o 
  10   4  19        2.05       11.74      9.47 o 
  11   4  19       57.47       84.08     15.77 o 
   1   5  19      399.43      422.12     19.61 o 
   2   5  19      121.94       72.50     14.64 o 
   3   5  19      166.29      189.90     13.63 o 
   4   5  19      101.77       89.02     11.89 o 
   5   5  19      187.91      170.04     14.05 o 
   6   5  19        0.50        0.49      7.97 o 
   7   5  19       43.15       26.91     10.21 o 
   8   5  19       18.83       17.17      8.91 o 
   9   5  19        7.17       -0.38      9.09 o 
  10   5  19        8.12        0.69      9.21 o 
  11   5  19       26.13       47.07     16.23 o 
   0   6  19      247.75      273.89     29.78 o 
   1   6  19      155.28      144.25     13.92 o 
   2   6  19      181.60      157.11     15.08 o 
   3   6  19       68.46       39.92     14.97 o 
   4   6  19       29.53       19.22      8.59 o 
   5   6  19      307.89      298.85     17.93 o 
   6   6  19        0.78       17.62      9.05 o 
   7   6  19        7.77       -5.00      9.09 o 
   8   6  19        4.84       -5.59     11.36 o 
   9   6  19       79.00      118.38     16.77 o 
  10   6  19       13.84       19.99     16.16 o 
   1   7  19       43.85       25.01     10.46 o 
   2   7  19       18.74       32.98     10.86 o 
   3   7  19        3.17       -2.46      9.12 o 
   4   7  19        8.69        0.54      9.37 o 
   5   7  19        5.67        2.30      9.86 o 
   6   7  19        8.87       -1.04     10.22 o 
   7   7  19       24.13       21.23     11.78 o 
   8   7  19       20.27       20.00     11.93 o 
   9   7  19        2.22       14.73     22.05 o 
   0   8  19       63.73       66.21     20.70 o 
   1   8  19       54.01       51.74     17.19 o 
   2   8  19        4.91        1.19      9.46 o 
   3   8  19        1.39       -2.38     10.45 o 
   4   8  19        1.94       -0.03     10.63 o 
   5   8  19      186.04      183.54     18.69 o 
   6   8  19        0.07       12.02     12.25 o 
   7   8  19        7.45       14.77     14.97 o 
   1   9  19       80.88       65.97     15.70 o 
   2   9  19        5.26       22.57     13.73 o 
   3   9  19       11.31        4.69     12.38 o 
   4   9  19       23.82       21.94     15.41 o 
   5   9  19       68.28       91.74     27.67 o 
   0   0  20     2654.86     2660.98    128.96 o 
   1   0  20        2.18        5.25      7.80 o 
   2   0  20       53.53       25.96      9.34 o 
   3   0  20      390.67      424.28     31.04 o 
   4   0  20      672.92      614.90     49.77 o 
   5   0  20      374.30      383.21     31.06 o 
   6   0  20      351.76      386.07     54.89 o 
   7   0  20      150.10      144.04     41.21 o 
   8   0  20      102.92      111.41     24.99 o 
   9   0  20      205.91      213.35     47.75 o 
  10   0  20       96.07       45.44     29.35 o 
  11   0  20        1.49       17.64     18.40 o 
  12   0  20       99.61       92.76     36.50 o 
   1   1  20      124.77      110.28     11.64 o 
   2   1  20      926.17      891.21     20.16 o 
   3   1  20      231.95      230.63     12.54 o 
   4   1  20      211.41      200.77     12.52 o 
   5   1  20      121.69      109.13     10.54 o 
   6   1  20      422.51      439.16     20.26 o 
   7   1  20       69.81       78.88     11.99 o 
   8   1  20      214.86      270.00     18.15 o 
   9   1  20       69.71       34.62     13.36 o 
  10   1  20      217.01      283.52     23.49 o 
  11   1  20        0.06       13.35     12.94 o 
  12   1  20       45.92       69.73     24.19 o 
   0   2  20     1721.53     1787.86     47.31 o 
   1   2  20       68.80       67.77      8.42 o 
   2   2  20        2.63        6.24      6.01 o 
   3   2  20        6.06        1.11      5.42 o 
   4   2  20       13.93        9.56      5.35 o 
   5   2  20       51.99       47.36     11.95 o 
   6   2  20      131.88      115.62     13.02 o 
   7   2  20       14.07       21.32      9.25 o 
   8   2  20       34.59       37.70     11.03 o 
   9   2  20        4.38        5.51      9.74 o 
  10   2  20       32.80       15.17     12.25 o 
  11   2  20        0.44        6.60     14.57 o 
  12   2  20        0.09       11.65     19.86 o 
   1   3  20      261.35      262.10     13.42 o 
   2   3  20      320.13      331.57     30.56 o 
   3   3  20       70.96       58.79      9.73 o 
   4   3  20        6.10       -6.67      6.67 o 
   5   3  20       12.85        7.01      7.06 o 
   6   3  20        3.32       -0.65      7.32 o 
   7   3  20       30.47       46.49     10.10 o 
   8   3  20       34.04       34.94     11.05 o 
   9   3  20       79.73       85.96     13.49 o 
  10   3  20       12.68       12.89     11.17 o 
  11   3  20        6.90       10.04     12.34 o 
   0   4  20      245.42      259.26     33.05 o 
   1   4  20       14.63       15.02      7.25 o 
   2   4  20       69.40       76.21      9.77 o 
   3   4  20       18.38       16.66      7.48 o 
   4   4  20      221.95      198.99     14.13 o 
   5   4  20       65.85       65.57     10.19 o 
   6   4  20       15.72        8.30      8.49 o 
   7   4  20      156.12      180.66     13.60 o 
   8   4  20       92.93       72.29     10.94 o 
   9   4  20      158.14      161.12     14.36 o 
  10   4  20        8.90       19.33     11.15 o 
  11   4  20        0.10        6.68     13.29 o 
   1   5  20       15.36       20.78      8.95 o 
   2   5  20       37.22       31.88      9.39 o 
   3   5  20        7.87       -1.51      7.10 o 
   4   5  20      170.39      163.70     15.44 o 
   5   5  20       64.19       32.84     11.06 o 
   6   5  20       52.87       63.52     11.34 o 
   7   5  20       50.13       37.25     10.47 o 
   8   5  20       49.88       45.43     11.51 o 
   9   5  20        2.61       -5.68      9.17 o 
  10   5  20       32.83       24.70     11.08 o 
   0   6  20        0.10        2.55     13.05 o 
   1   6  20      251.10      223.17     17.17 o 
   2   6  20      285.12      276.27     18.58 o 
   3   6  20       52.99       52.34     11.41 o 
   4   6  20      182.53      200.47     17.21 o 
   5   6  20        5.73       -4.03      8.07 o 
   6   6  20        0.14        2.53      9.07 o 
   7   6  20       33.75       25.13     10.67 o 
   8   6  20        2.36        1.89      9.91 o 
   9   6  20        1.38       -3.67     11.96 o 
   1   7  20        0.40        4.38      9.73 o 
   2   7  20       17.81       27.79     10.66 o 
   3   7  20       45.29       42.50     11.55 o 
   4   7  20      207.50      229.18     19.02 o 
   5   7  20       42.22       32.02     11.58 o 
   6   7  20        3.22        5.63     10.93 o 
   7   7  20       26.08       27.01     12.69 o 
   8   7  20       95.34       78.30     17.24 o 
   0   8  20       17.82       38.04     18.53 o 
   1   8  20      144.92      153.18     19.05 o 
   2   8  20       36.54       53.80     14.42 o 
   3   8  20        7.92       25.74     11.47 o 
   4   8  20       35.53       23.69     12.26 o 
   5   8  20       18.34       10.94     11.75 o 
   6   8  20       12.33       -5.99     18.16 o 
   7   8  20        7.17        4.13     15.03 o 
   1   9  20        0.17       -6.34     12.36 o 
   2   9  20        0.01       18.53     14.44 o 
   3   9  20        6.15       -4.86     14.84 o 
   4   9  20        3.48      -13.81     13.81 o 
   1   1  21      113.75      116.23      9.94 o 
   2   1  21      970.90      964.06     28.34 o 
   3   1  21       34.82       13.35      8.05 o 
   4   1  21      307.23      319.67     15.01 o 
   5   1  21        2.34       12.04      8.07 o 
   6   1  21        8.63        2.21      8.25 o 
   7   1  21        6.96       11.65      9.16 o 
   8   1  21       73.52       98.10     20.02 o 
   9   1  21        4.19        5.50     11.31 o 
  10   1  21        5.71       -7.86     11.25 o 
  11   1  21        5.43        5.00     13.12 o 
  12   1  21        0.12        0.76     19.95 o 
   0   2  21        8.39       35.01     10.37 o 
   1   2  21      644.18      623.65     20.18 o 
   2   2  21     1189.72     1184.93     26.79 o 
   3   2  21      451.63      536.06     23.72 o 
   4   2  21      161.26      129.62     14.76 o 
   5   2  21        1.74       -1.16      7.23 o 
   6   2  21        0.98        3.64      8.01 o 
   7   2  21      159.04      179.14     15.94 o 
   8   2  21       47.65       69.91     12.74 o 
   9   2  21       31.05       42.75     11.49 o 
  10   2  21       17.26        4.85     12.22 o 
  11   2  21       31.09       52.65     19.48 o 
   1   3  21      509.50      498.89     17.74 o 
   2   3  21       11.33       15.80      7.78 o 
   3   3  21        1.10        0.85      7.58 o 
   4   3  21      242.84      252.31     16.35 o 
   5   3  21       69.99      100.34     12.29 o 
   6   3  21        1.14        2.93      7.47 o 
   7   3  21      169.56      202.85     16.85 o 
   8   3  21      188.55      216.20     17.75 o 
   9   3  21       25.61       49.18     12.61 o 
  10   3  21        2.36        2.98     11.14 o 
  11   3  21        2.65       10.65     16.49 o 
   0   4  21      473.23      453.15     83.94 o 
   1   4  21      331.94      331.40     25.07 o 
   2   4  21      251.70      286.15     15.55 o 
   3   4  21       82.84       68.84     10.35 o 
   4   4  21      150.66      138.84     12.89 o 
   5   4  21      199.61      193.48     14.77 o 
   6   4  21        3.30       -7.88      7.88 o 
   7   4  21       60.74       61.22     11.88 o 
   8   4  21        8.11       23.40      9.55 o 
   9   4  21       17.02       24.60     11.24 o 
  10   4  21        0.23       19.45     12.34 o 
  11   4  21        3.10       13.18     16.77 o 
   1   5  21       37.49       17.61      8.84 o 
   2   5  21       23.68        3.14      8.55 o 
   3   5  21        6.98        9.08      8.21 o 
   4   5  21        9.79        4.58      8.19 o 
   5   5  21       66.23       47.40     14.95 o 
   6   5  21       40.52       39.45     10.22 o 
   7   5  21        0.82        8.63      9.28 o 
   8   5  21      269.36      289.18     19.67 o 
   9   5  21       12.02       -2.96     10.61 o 
  10   5  21       62.27       49.79     16.02 o 
   0   6  21       46.74       61.75     33.81 o 
   1   6  21        1.72        0.71     10.11 o 
   2   6  21        0.64       15.30      9.52 o 
   3   6  21       18.98        8.07      9.30 o 
   4   6  21       18.04       22.53     11.27 o 
   5   6  21        4.02       -8.35      8.50 o 
   6   6  21       32.69       21.82     10.86 o 
   7   6  21       44.98       54.10     12.61 o 
   8   6  21       37.79       33.29     11.53 o 
   9   6  21       16.64       10.69     13.26 o 
   1   7  21        0.06        9.58     11.56 o 
   2   7  21      120.72      112.55     14.65 o 
   3   7  21       45.77       36.37     12.15 o 
   4   7  21        3.54       -3.90      9.93 o 
   5   7  21       30.25       19.38     12.22 o 
   6   7  21       54.95       21.25     12.60 o 
   7   7  21        4.25      -12.06     12.06 o 
   8   7  21       20.17       14.31     16.26 o 
   0   8  21      208.51      221.30     45.62 o 
   1   8  21       26.37       27.29     13.98 o 
   2   8  21       64.80       72.93     15.71 o 
   3   8  21       10.90        6.39     12.00 o 
   4   8  21       27.59       15.04     14.49 o 
   5   8  21       37.08       43.23     15.54 o 
   6   8  21       37.27       10.29     15.87 o 
   1   9  21       22.09       40.19     15.78 o 
   2   9  21        2.88       15.76     15.36 o 
   3   9  21        0.02      -14.20     14.20 o 
   0   0  22     1278.88     1332.84     71.98 o 
   1   0  22       59.78       60.29     12.01 o 
   2   0  22       66.29       55.52     27.26 o 
   3   0  22       75.52       94.72     14.31 o 
   4   0  22      142.99      172.39     22.38 o 
   5   0  22      720.05      753.82     33.51 o 
   6   0  22      123.42       99.58     37.61 o 
   7   0  22      625.83      617.43     40.21 o 
   8   0  22       73.05       34.70     35.99 o 
   9   0  22        8.22       -2.18     15.97 o 
  10   0  22        3.17       26.56     26.71 o 
  11   0  22        2.46        3.14     26.05 o 
   1   1  22      423.74      485.92     17.19 o 
   2   1  22        4.20        6.64      7.28 o 
   3   1  22      365.98      363.51     17.70 o 
   4   1  22       34.31       22.98      7.81 o 
   5   1  22        5.38       10.91      8.15 o 
   6   1  22       47.43       38.60     10.48 o 
   7   1  22       14.53       23.19      9.71 o 
   8   1  22      390.16      406.35     28.00 o 
   9   1  22        6.10       -0.96     11.93 o 
  10   1  22       51.96       45.86     14.82 o 
  11   1  22       40.50       72.87     20.31 o 
   0   2  22      278.24      259.91     26.99 o 
   1   2  22        0.34       -0.70      6.61 o 
   2   2  22      689.29      723.39     21.18 o 
   3   2  22       78.06       63.34     13.62 o 
   4   2  22       24.09       21.80     12.32 o 
   5   2  22        0.79        7.12      7.88 o 
   6   2  22       10.35       26.51      9.35 o 
   7   2  22      275.39      283.75     19.00 o 
   8   2  22        0.31       -9.45      9.45 o 
   9   2  22       20.15       27.10     11.56 o 
  10   2  22        3.61        9.12     16.42 o 
  11   2  22       32.31       -6.71     20.14 o 
   1   3  22      191.40      185.35     14.10 o 
   2   3  22      131.18      132.50     13.18 o 
   3   3  22        9.64       18.30      8.11 o 
   4   3  22      200.29      220.41     16.03 o 
   5   3  22        0.20       10.90     10.15 o 
   6   3  22        6.08       19.30     11.14 o 
   7   3  22       23.71       25.97     10.67 o 
   8   3  22       10.84       31.02     11.39 o 
   9   3  22        7.05       18.58     11.29 o 
  10   3  22        2.43       -4.09     11.04 o 
  11   3  22       21.69       10.96     30.92 o 
   0   4  22      127.60      122.65     21.18 o 
   1   4  22       69.65       65.91     17.17 o 
   2   4  22      134.52      131.27     13.36 o 
   3   4  22       11.98       -6.92      7.53 o 
   4   4  22       15.31       14.00      8.45 o 
   5   4  22       15.40        6.06      8.63 o 
   6   4  22        0.02       -4.03      8.23 o 
   7   4  22      135.94      141.75     14.68 o 
   8   4  22        4.53       15.85     12.17 o 
   9   4  22       65.52       55.54     13.34 o 
  10   4  22        9.84        9.81     14.00 o 
   1   5  22       87.93       84.78     12.54 o 
   2   5  22        0.04       -8.15      8.15 o 
   3   5  22       11.30       11.68      9.43 o 
   4   5  22       64.12       68.28     11.19 o 
   5   5  22       62.78       44.22     10.58 o 
   6   5  22       13.25       27.27     10.02 o 
   7   5  22        3.22        6.02     12.00 o 
   8   5  22        1.66       15.39     11.02 o 
   9   5  22        1.87       11.09     11.35 o 
   0   6  22        0.80       30.51     15.95 o 
   1   6  22      182.37      171.23     18.77 o 
   2   6  22       79.67       47.10     11.81 o 
   3   6  22        1.64       -8.83      9.49 o 
   4   6  22       12.05        2.85      9.91 o 
   5   6  22       19.70       48.22     12.79 o 
   6   6  22       23.88       19.51     10.81 o 
   7   6  22      236.38      231.31     18.57 o 
   8   6  22        3.32       -0.96     11.63 o 
   1   7  22      214.01      230.49     23.17 o 
   2   7  22       79.62       88.04     14.13 o 
   3   7  22        6.65       -5.58     12.55 o 
   4   7  22        0.14      -10.15     10.15 o 
   5   7  22       92.37      109.37     16.50 o 
   6   7  22       19.11        5.83     11.71 o 
   7   7  22       11.97        8.18     13.80 o 
   0   8  22       50.13       63.62     22.38 o 
   1   8  22      415.65      469.51     30.37 o 
   2   8  22       47.57       58.45     15.81 o 
   3   8  22       18.08        6.43     12.89 o 
   4   8  22        0.17      -11.60     13.33 o 
   5   8  22       70.71       78.96     22.62 o 
   1   9  22       36.91       16.05     22.91 o 
   1   1  23      176.92      170.76     13.70 o 
   2   1  23      293.07      309.73     16.92 o 
   3   1  23        7.87        5.87      8.01 o 
   4   1  23        0.06       -4.83      7.33 o 
   5   1  23       18.96       19.70      8.83 o 
   6   1  23       10.81       15.20      9.09 o 
   7   1  23       67.77       60.22     11.95 o 
   8   1  23      128.85      102.96     19.51 o 
   9   1  23        0.88       -4.43     11.37 o 
  10   1  23       37.00       28.81     13.88 o 
  11   1  23        0.68        7.82     20.02 o 
   0   2  23      662.50      647.26     29.47 o 
   1   2  23      342.63      413.68     17.20 o 
   2   2  23       15.87       17.85      9.22 o 
   3   2  23       60.12       72.85     13.39 o 
   4   2  23      101.30      128.59     21.99 o 
   5   2  23       11.22       12.01      9.98 o 
   6   2  23       30.94       43.69     10.38 o 
   7   2  23        8.66       23.34     10.64 o 
   8   2  23       15.75       14.33     10.40 o 
   9   2  23       35.89       30.50     14.12 o 
  10   2  23       13.11       -3.21     12.85 o 
  11   2  23        1.97       -1.00     20.65 o 
   1   3  23       37.09       34.78      9.20 o 
   2   3  23      588.69      594.95     23.20 o 
   3   3  23        0.06       -1.81      7.74 o 
   4   3  23        1.64       -3.02      7.58 o 
   5   3  23       30.87       22.00     11.43 o 
   6   3  23       74.39      109.67     23.69 o 
   7   3  23        7.85       15.52     11.86 o 
   8   3  23      198.59      184.52     17.83 o 
   9   3  23       36.04       30.27     15.98 o 
  10   3  23       51.71       36.88     15.65 o 
   0   4  23        4.70        3.02     12.84 o 
   1   4  23      148.54      133.95     15.58 o 
   2   4  23      741.10      724.42     25.72 o 
   3   4  23        5.98       -7.93      7.93 o 
   4   4  23       43.92       51.95     11.22 o 
   5   4  23        0.02        2.49      8.93 o 
   6   4  23        2.48        4.65      9.72 o 
   7   4  23       35.82       18.87     11.96 o 
   8   4  23        3.34       14.63     15.17 o 
   9   4  23        0.79       -2.54     11.63 o 
  10   4  23        2.87       -1.94     15.66 o 
   1   5  23       10.48       16.60     10.18 o 
   2   5  23       50.18       52.69     11.76 o 
   3   5  23       77.93       85.65     13.24 o 
   4   5  23        3.68       -8.16      8.16 o 
   5   5  23       41.29       25.08      9.77 o 
   6   5  23       47.07       45.61     15.14 o 
   7   5  23        2.25       27.01     10.98 o 
   8   5  23       99.51      110.50     14.93 o 
   9   5  23        3.62       43.75     20.04 o 
   0   6  23       74.64       48.94     33.71 o 
   1   6  23        1.11       11.29     10.93 o 
   2   6  23        0.19       19.90     10.23 o 
   3   6  23        0.25       -3.90      9.49 o 
   4   6  23       21.34       18.79     11.63 o 
   5   6  23       41.82       12.68     11.72 o 
   6   6  23        1.60        2.28     10.75 o 
   7   6  23       41.17       47.19     12.74 o 
   8   6  23        8.19       19.22     13.44 o 
   1   7  23       34.10       23.81     13.38 o 
   2   7  23       10.68        4.44     12.98 o 
   3   7  23       29.42       21.22     11.89 o 
   4   7  23        0.39        8.38     11.52 o 
   5   7  23        7.36       -0.61     11.51 o 
   6   7  23        0.01       -7.10     12.54 o 
   0   8  23      209.56      219.67     32.97 o 
   1   8  23        1.22       29.46     14.65 o 
   2   8  23      170.49      159.84     21.60 o 
   3   8  23        9.00       29.59     15.59 o 
   4   8  23       43.36       29.35     14.87 o 
   0   0  24       63.40       79.18     25.24 o 
   1   0  24     1691.37     1742.03     62.51 o 
   2   0  24        7.11       17.08     14.54 o 
   3   0  24      141.93      143.64     18.13 o 
   4   0  24       79.87       99.28     15.86 o 
   5   0  24        0.35        6.27     11.87 o 
   6   0  24      130.83      124.74     23.08 o 
   7   0  24      319.83      403.84     36.09 o 
   8   0  24      544.92      567.94     54.09 o 
   9   0  24        3.30       22.00     30.77 o 
  10   0  24       26.45       14.19     27.47 o 
   1   1  24       25.00        2.76      9.87 o 
   2   1  24      129.68      129.53     12.95 o 
   3   1  24      251.40      276.34     17.15 o 
   4   1  24        1.12       -4.84      9.19 o 
   5   1  24       96.61      116.66     13.05 o 
   6   1  24       63.26       80.63     12.53 o 
   7   1  24       24.68       30.29     12.26 o 
   8   1  24        0.76        4.79     11.50 o 
   9   1  24       19.83       -3.04     11.75 o 
  10   1  24       12.10       24.78     23.67 o 
   0   2  24        5.86       -2.83      9.41 o 
   1   2  24      909.36      857.01     23.96 o 
   2   2  24       16.39       14.34     10.44 o 
   3   2  24       35.52       41.64     11.46 o 
   4   2  24      162.71      177.16     19.49 o 
   5   2  24       25.02       34.73     11.36 o 
   6   2  24       14.19        2.50     12.73 o 
   7   2  24      105.10      140.51     15.50 o 
   8   2  24       27.22       39.77     12.07 o 
   9   2  24        1.28        5.08     16.29 o 
  10   2  24        2.22       -9.89     31.28 o 
   1   3  24       19.20       10.30      8.15 o 
   2   3  24       13.04       19.99     11.69 o 
   3   3  24       75.34       64.30     14.64 o 
   4   3  24       12.62       -4.83      7.98 o 
   5   3  24       13.26       12.98     10.61 o 
   6   3  24       54.41       39.39     12.97 o 
   7   3  24       26.40       49.01     13.83 o 
   8   3  24        4.74        8.61     12.54 o 
   9   3  24        4.03      -10.57     10.57 o 
  10   3  24        0.61       17.88     20.82 o 
   0   4  24        0.77       11.89     22.10 o 
   1   4  24        1.18       -4.88     12.39 o 
   2   4  24       74.66       49.11     10.78 o 
   3   4  24       33.25       24.60     11.46 o 
   4   4  24       59.67       64.16     11.45 o 
   5   4  24        2.44        6.24      9.95 o 
   6   4  24        5.68        2.56     11.36 o 
   7   4  24       63.85       80.24     15.96 o 
   8   4  24        5.63        6.72     13.47 o 
   9   4  24        4.65        0.46     15.06 o 
   1   5  24       73.03       81.72     14.80 o 
   2   5  24        0.12        1.61     10.16 o 
   3   5  24        5.93       10.78     10.25 o 
   4   5  24       26.10       34.26     10.96 o 
   5   5  24        0.24        6.73      9.30 o 
   6   5  24       15.10       22.52     10.64 o 
   7   5  24       21.14       39.87     12.04 o 
   8   5  24       17.79       12.05     13.07 o 
   0   6  24       18.26       33.86     27.52 o 
   1   6  24       51.22       49.67     14.00 o 
   2   6  24       66.72       88.20     14.06 o 
   3   6  24        2.11       -4.52     10.00 o 
   4   6  24       22.01       35.61     12.99 o 
   5   6  24       87.26       85.81     15.26 o 
   6   6  24        0.14       -8.67     11.18 o 
   7   6  24       41.42       54.41     14.57 o 
   1   7  24       76.68       95.54     16.92 o 
   2   7  24        1.46       19.55     13.15 o 
   3   7  24        2.02       -3.11     11.72 o 
   4   7  24        0.21      -10.88     10.88 o 
   5   7  24        1.74       14.28     14.12 o 
   6   7  24        4.07       -2.75     13.96 o 
   0   8  24       40.08       67.52     32.64 o 
   1   8  24       90.05      106.92     21.64 o 
   2   8  24        2.42        1.47     18.13 o 
   3   8  24       17.13       -9.75     16.31 o 
   1   1  25      267.31      330.89     25.02 o 
   2   1  25      310.35      315.33     18.24 o 
   3   1  25       28.25       32.63      9.75 o 
   4   1  25        5.83        6.11     10.49 o 
   5   1  25       14.58       13.02      9.91 o 
   6   1  25        7.22        7.26      9.78 o 
   7   1  25        0.64       -1.81     10.80 o 
   8   1  25       67.37       74.58     19.36 o 
   9   1  25       76.28       58.33     17.97 o 
  10   1  25        3.92       16.91     20.22 o 
   0   2  25      180.03      167.41     18.19 o 
   1   2  25      243.51      229.93     19.18 o 
   2   2  25       17.40       35.58     11.22 o 
   3   2  25      295.11      288.14     20.90 o 
   4   2  25        1.34        3.53     10.09 o 
   5   2  25       73.54       72.26     14.01 o 
   6   2  25       23.52       31.35     12.64 o 
   7   2  25       30.06       30.29     18.92 o 
   8   2  25       50.64       69.62     13.50 o 
   9   2  25       29.01       62.47     16.70 o 
  10   2  25       12.17       -1.95     50.23 o 
   1   3  25      204.05      259.94     17.46 o 
   2   3  25       23.32       31.86      9.65 o 
   3   3  25       66.39       82.51     12.67 o 
   4   3  25       10.55       -1.24     10.38 o 
   5   3  25        5.40       16.92     11.60 o 
   6   3  25        6.36       22.50     12.17 o 
   7   3  25       85.70       85.55     16.18 o 
   8   3  25       39.57       60.70     15.51 o 
   9   3  25       36.37       28.31     22.51 o 
   0   4  25       22.46        4.35     14.11 o 
   1   4  25       24.89       22.20     12.89 o 
   2   4  25      199.00      247.12     21.57 o 
   3   4  25       72.78       89.77     13.76 o 
   4   4  25       16.21       17.16     10.24 o 
   5   4  25       92.27       80.64     15.66 o 
   6   4  25        7.40       27.50     13.30 o 
   7   4  25       45.87       54.76     15.32 o 
   8   4  25        0.33       19.88     13.79 o 
   9   4  25        7.53      -10.79     18.10 o 
   1   5  25       53.91       44.36     13.17 o 
   2   5  25        2.75        9.90     12.10 o 
   3   5  25        2.79       -0.62     10.65 o 
   4   5  25        5.97      -10.18     10.18 o 
   5   5  25       13.11       16.50     11.24 o 
   6   5  25        0.00        7.51     11.19 o 
   7   5  25       49.35       48.93     15.39 o 
   8   5  25       68.55       78.67     36.29 o 
   0   6  25        0.01       -1.27     16.68 o 
   1   6  25       95.99      118.85     18.44 o 
   2   6  25       16.68       18.63     13.00 o 
   3   6  25        2.95        9.34     11.23 o 
   4   6  25       15.55        4.03     11.26 o 
   5   6  25        1.38       -7.14     11.73 o 
   6   6  25       28.98       40.11     15.46 o 
   1   7  25        0.02       10.61     13.37 o 
   2   7  25        0.01       -4.00     15.42 o 
   3   7  25       36.05       25.98     16.61 o 
   4   7  25        1.43       -0.47     13.34 o 
   5   7  25        9.69       18.07     16.39 o 
   0   8  25        5.87        8.31     25.75 o 
   1   8  25        2.04        3.08     36.75 o 
   0   0  26     2053.21     2102.01    103.20 o 
   1   0  26      963.47      993.75     47.92 o 
   2   0  26      314.11      315.89     30.81 o 
   3   0  26       68.19       71.21     19.37 o 
   4   0  26      478.82      524.17     29.62 o 
   5   0  26       51.04       53.19     18.24 o 
   6   0  26       47.81       48.06     22.30 o 
   7   0  26       12.32       -0.62     17.51 o 
   8   0  26       36.14       10.69     18.06 o 
   9   0  26        4.39       -2.84     25.34 o 
   1   1  26        6.47       10.04     10.68 o 
   2   1  26      407.60      417.08     20.73 o 
   3   1  26       22.03       22.55     10.79 o 
   4   1  26        2.35        2.77      9.92 o 
   5   1  26       68.49       70.52     14.65 o 
   6   1  26      232.01      236.45     21.14 o 
   7   1  26        4.54       23.13     12.30 o 
   8   1  26        1.45        0.73     14.18 o 
   9   1  26        7.02        0.69     17.94 o 
   0   2  26      194.17      210.81     20.71 o 
   1   2  26      142.89      168.57     15.43 o 
   2   2  26       46.03       23.58     11.17 o 
   3   2  26       32.98       45.08     12.53 o 
   4   2  26       12.22       -6.70     10.12 o 
   5   2  26       45.56       57.14     16.78 o 
   6   2  26       69.67       61.09     25.40 o 
   7   2  26        0.09       20.10     12.73 o 
   8   2  26       72.19       58.98     19.07 o 
   9   2  26        5.41      -16.45     17.16 o 
   1   3  26       12.75        5.31      9.23 o 
   2   3  26       36.44       51.37     11.31 o 
   3   3  26      208.25      205.69     19.18 o 
   4   3  26       46.39       48.48     13.62 o 
   5   3  26       41.07       37.91     12.79 o 
   6   3  26        5.61       31.22     13.77 o 
   7   3  26       28.56       27.45     14.50 o 
   8   3  26        0.01        8.16     14.54 o 
   9   3  26        0.25      -17.69     17.69 o 
   0   4  26       39.95       36.82     17.25 o 
   1   4  26        7.44        9.81     10.15 o 
   2   4  26       39.81       22.34     11.04 o 
   3   4  26      146.15      169.68     20.90 o 
   4   4  26        2.32        9.73     10.03 o 
   5   4  26      156.15      160.95     19.97 o 
   6   4  26        1.45       23.91     13.53 o 
   7   4  26        0.59       -1.04     12.68 o 
   8   4  26       12.95        4.02     19.31 o 
   1   5  26        2.26        1.22     11.04 o 
   2   5  26        1.83       -0.52     10.82 o 
   3   5  26       62.43       55.92     17.63 o 
   4   5  26       15.22        8.89     12.11 o 
   5   5  26        3.44       16.58     11.10 o 
   6   5  26       10.74       30.66     14.89 o 
   7   5  26       12.35       25.62     19.27 o 
   0   6  26       70.34       78.17     22.32 o 
   1   6  26        0.13       12.74     12.43 o 
   2   6  26       41.48       59.21     24.06 o 
   3   6  26        1.79       23.13     13.22 o 
   4   6  26       36.90       35.67     15.14 o 
   5   6  26        2.07       -2.51     17.86 o 
   6   6  26        2.33       -0.67     18.77 o 
   1   7  26       17.98       11.12     17.65 o 
   2   7  26        3.06        7.16     17.51 o 
   3   7  26        4.02       21.46     18.80 o 
   1   1  27        0.30        5.01     10.64 o 
   2   1  27       78.27       82.54     15.04 o 
   3   1  27      167.16      212.35     19.57 o 
   4   1  27       79.22      100.50     17.12 o 
   5   1  27       29.03       24.79     11.75 o 
   6   1  27        0.75       -7.94     12.76 o 
   7   1  27       55.34       67.71     18.06 o 
   8   1  27        0.17        1.91     12.60 o 
   9   1  27        5.98       -8.18     19.28 o 
   0   2  27      154.92      134.73     24.00 o 
   1   2  27      309.58      327.84     22.16 o 
   2   2  27        7.63        3.55     10.27 o 
   3   2  27       85.06       47.39     13.48 o 
   4   2  27       38.61       10.89     11.82 o 
   5   2  27        3.02        4.91     11.65 o 
   6   2  27       11.19       26.90     13.19 o 
   7   2  27       23.36       24.96     15.15 o 
   8   2  27      133.31      138.28     40.05 o 
   1   3  27      100.19       86.90     17.54 o 
   2   3  27       17.78        8.88     11.33 o 
   3   3  27        5.82       24.08     11.94 o 
   4   3  27        3.44       -2.04     11.56 o 
   5   3  27       10.93       24.33     12.90 o 
   6   3  27        0.40       19.61     13.45 o 
   7   3  27      180.28      225.97     23.19 o 
   8   3  27       43.25       53.57     27.98 o 
   0   4  27        3.02       31.35     17.68 o 
   1   4  27        2.11        1.68     10.52 o 
   2   4  27       37.52       60.17     13.44 o 
   3   4  27       12.94        7.99     11.21 o 
   4   4  27        6.90        4.58     11.85 o 
   5   4  27       92.73      122.69     18.09 o 
   6   4  27        0.23        5.46     12.66 o 
   7   4  27       12.03       -3.67     15.24 o 
   1   5  27       10.61       30.78     12.43 o 
   2   5  27        0.38        3.51     11.13 o 
   3   5  27        7.55       12.59     15.31 o 
   4   5  27        7.13        5.88     12.40 o 
   5   5  27       29.50       38.81     17.76 o 
   6   5  27        0.53       27.01     19.73 o 
   0   6  27       13.22       14.83     19.46 o 
   1   6  27       59.60       35.82     14.81 o 
   2   6  27        1.78        0.08     17.11 o 
   3   6  27       13.02       -4.26     26.52 o 
   4   6  27        0.19      -14.36     16.65 o 
   5   6  27        8.86       32.36     27.88 o 
   1   7  27        3.19       20.52     18.60 o 
   2   7  27        0.05        3.98     27.98 o 
   0   0  28      502.69      614.06     59.21 o 
   1   0  28        2.38        5.35     17.34 o 
   2   0  28       39.71       39.22     18.84 o 
   3   0  28      105.44      146.39     32.04 o 
   4   0  28       39.68       50.59     27.07 o 
   5   0  28        1.67       -1.22     22.61 o 
   6   0  28       56.43       64.73     22.53 o 
   7   0  28       70.57       54.95     22.19 o 
   8   0  28        0.07       17.13     28.79 o 
   1   1  28      389.11      471.07     27.52 o 
   2   1  28       10.26        7.87     14.26 o 
   3   1  28        0.98        9.72     13.30 o 
   4   1  28       45.35       30.03     14.09 o 
   5   1  28       36.83       41.31     18.13 o 
   6   1  28      159.85      180.01     24.22 o 
   7   1  28       14.07       19.91     15.30 o 
   8   1  28        1.63       30.01     30.82 o 
   0   2  28      279.07      261.26     30.42 o 
   1   2  28       27.15       41.87     29.32 o 
   2   2  28       11.68        6.47     11.10 o 
   3   2  28        0.68        7.40     11.59 o 
   4   2  28        0.13        5.89     11.65 o 
   5   2  28      153.93      194.57     20.78 o 
   6   2  28       54.06       58.12     15.81 o 
   7   2  28        3.49       11.15     17.13 o 
   8   2  28       22.30       32.44     29.30 o 
   1   3  28        5.73       -6.48     11.57 o 
   2   3  28        0.35        0.15     10.74 o 
   3   3  28       14.76       22.50     12.09 o 
   4   3  28        0.09        9.70     12.28 o 
   5   3  28        0.07       20.47     12.81 o 
   6   3  28        7.34       31.12     14.43 o 
   7   3  28        0.72       16.64     15.24 o 
   0   4  28        9.42       15.62     29.05 o 
   1   4  28        0.70      -10.70     10.70 o 
   2   4  28        0.03       -0.29     12.45 o 
   3   4  28        7.65        7.35     15.29 o 
   4   4  28        9.88       18.26     12.99 o 
   5   4  28       15.41       10.95     13.46 o 
   6   4  28        0.25       18.31     17.55 o 
   1   5  28        1.85       -2.40     11.49 o 
   2   5  28        0.41        6.81     11.79 o 
   3   5  28        1.23       -5.76     12.75 o 
   4   5  28       44.27        1.88     18.45 o 
   5   5  28       16.08       -6.69     22.51 o 
   0   6  28      161.55      128.55     39.13 o 
   1   6  28        8.11       23.64     17.29 o 
   2   6  28        3.33       13.48     18.30 o 
   3   6  28        0.39       40.67     40.81 o 
   1   1  29        2.84        5.93     11.72 o 
   2   1  29       29.63       12.64     14.82 o 
   3   1  29        4.44        8.53     13.62 o 
   4   1  29        0.12       -9.52     13.63 o 
   5   1  29        2.47        5.43     14.22 o 
   6   1  29       93.59      127.65     21.93 o 
   7   1  29        0.45       77.96     34.47 o 
   0   2  29       17.95       31.12     28.39 o 
   1   2  29      127.24      168.29     22.81 o 
   2   2  29       11.75       29.61     15.05 o 
   3   2  29        0.02        8.31     12.23 o 
   4   2  29      136.40      121.54     25.61 o 
   5   2  29       48.74       25.91     22.72 o 
   6   2  29        2.85        3.20     14.97 o 
   7   2  29       18.47       -8.21     25.85 o 
   1   3  29       37.49       34.99     15.64 o 
   2   3  29       10.53       26.92     15.15 o 
   3   3  29        0.03       14.05     12.94 o 
   4   3  29        5.98       17.46     12.52 o 
   5   3  29       11.16        5.54     13.42 o 
   6   3  29       47.36       95.52     20.11 o 
   0   4  29       18.88       10.01     17.10 o 
   1   4  29        1.01       27.16     12.42 o 
   2   4  29      108.53       84.77     19.23 o 
   3   4  29       12.21       18.27     14.92 o 
   4   4  29        0.63        8.71     16.84 o 
   5   4  29       11.14       37.93     15.63 o 
   1   5  29       13.95        5.47     16.20 o 
   2   5  29        4.40       24.80     31.07 o 
   3   5  29        4.62       20.78     22.00 o 
   4   5  29        9.93       -2.53     23.52 o 
   0   6  29       92.62       89.82     34.06 o 
   1   6  29        0.31      -16.32     16.32 o 
   0   0  30      675.79      674.78     64.68 o 
   1   0  30        0.03       18.82     18.21 o 
   2   0  30       50.16       85.41     23.47 o 
   3   0  30       56.27       74.01     31.93 o 
   4   0  30       26.88       31.43     29.91 o 
   5   0  30       28.71        5.88     25.34 o 
   1   1  30       28.51       49.03     15.02 o 
   2   1  30       61.87       53.41     18.11 o 
   3   1  30       33.83       65.60     18.63 o 
   4   1  30        0.94       -3.83     14.82 o 
   5   1  30        1.31        1.53     18.04 o 
   0   2  30        0.17      -24.23     24.23 o 
   1   2  30        8.71       21.29     15.80 o 
   2   2  30        1.83       12.16     16.09 o 
   3   2  30       25.67       27.18     26.07 o 
   4   2  30        0.26       -2.87     11.78 o 
   5   2  30       41.39       70.02     18.48 o 
   6   2  30       18.67       22.12     20.87 o 
   1   3  30        0.10      -14.76     16.35 o 
   2   3  30        1.88       -9.57     13.14 o 
   3   3  30        3.47        1.05     12.59 o 
   4   3  30        3.11       -0.86     14.13 o 
   5   3  30       82.95       83.98     19.15 o 
   0   4  30       22.05       11.42     18.60 o 
   1   4  30       28.70       58.27     17.70 o 
   2   4  30       20.44       27.06     19.27 o 
   3   4  30        9.50      -10.94     16.30 o 
   4   4  30       70.65       39.74     29.50 o 
   1   5  30       17.50       23.85     18.86 o 
   2   5  30       17.64       16.17     18.37 o 
   1   1  31       10.08       34.94     17.06 o 
   2   1  31       46.91       87.29     22.58 o 
   3   1  31        7.01        2.01     15.43 o 
   4   1  31        0.82       30.28     20.23 o 
   0   2  31       25.13       82.62     36.29 o 
   1   2  31       17.19       43.02     21.84 o 
   2   2  31        0.25       -7.02     16.04 o 
   3   2  31        3.22       13.01     16.82 o 
   4   2  31       43.53       65.68     23.15 o 
   5   2  31        9.81       41.73     20.25 o 
   1   3  31       10.90       16.92     21.02 o 
   2   3  31       15.25        2.13     28.39 o 
   3   3  31       20.87       34.01     20.36 o 
   4   3  31        8.09       12.37     15.49 o 
   1   4  31       13.30      -21.09     21.09 o 
   2   4  31        5.95       -0.51     24.53 o 
   3   4  31        3.54       11.56     24.33 o 
   0   0  32      151.52      226.69     48.26 o 
   1   0  32      510.71      560.53     44.73 o 
   2   0  32        1.00       44.61     29.50 o 
   3   0  32        1.55       22.71     25.04 o 
   1   1  32       25.59       -2.75     16.17 o 
   2   1  32       83.66       93.45     21.00 o 
   3   1  32       15.42       10.42     20.27 o 
   0   2  32       10.58       32.75     31.63 o 
   1   2  32       89.39       25.80     22.72 o 
   2   2  32       28.14       41.69     21.30 o 
   3   2  32        2.79      -17.03     22.05 o 
   1   1  33        3.40      -13.65     19.27 o 
   2   1  33        4.97        2.68     20.83 o 
                                                 
